# Supplementary material for: A metabolome‐based core hybridisation strategy for the prediction of rice grain weight across environments
Source: Plant Biotechnol J. 2018 Nov 12;17(5):906–13. doi: 10.1111/pbi.13024 (PMC6587747; doi:10.1111/pbi.13024)
Supplement: Supplementary file 7 — Table S1 Thousand grain weight of parental inbred lines and hybrids in this study. [file PBI-17-906-s001.xlsx]

## Sheet: Phenotypic data of TGW
Table S1 Thousand grain weight of parental inbred lines and hybrids in this study.
Groups	Name	Thousand grain weight (g)
Parents	R465	24.8424
Parents	YB	21.9672
Parents	Mianhui725	28.3699
Parents	610234	27.514
Parents	9311K	26.6607
Parents	Qianlijing	19.3791
Parents	WH1394	22.1375
Parents	R4115	24.1764
Parents	C418	23.3838
Parents	WH1384	21.4445
Parents	WH1383	18.3096
Parents	WH1392	25.8729
Parents	WH1390	24.9439
Parents	Liaoxing1	27.7398
Parents	JR2	27.7305
Parents	110080	20.9443
Parents	Wuyunjing8	24.4498
Parents	Balilla	23.7528
Hybrids in 2012	110080/610234	26.849
Hybrids in 2012	110080/9311K	26.4161
Hybrids in 2012	110080/Balilla	27.1093
Hybrids in 2012	110080/C418	21.7545
Hybrids in 2012	110080/JR2	24.946
Hybrids in 2012	110080/Liaoxing1	26.1507
Hybrids in 2012	110080/Mianhui725	25.201
Hybrids in 2012	110080/Qianlijing	21.3298
Hybrids in 2012	110080/R4115	21.7141
Hybrids in 2012	110080/R465	24.2591
Hybrids in 2012	110080/WH1383	23.1709
Hybrids in 2012	110080/WH1384	22.5859
Hybrids in 2012	110080/WH1390	25.9734
Hybrids in 2012	110080/WH1392	23.9078
Hybrids in 2012	110080/WH1394	21.95
Hybrids in 2012	110080/Wuyunjing8	26.2822
Hybrids in 2012	110080/YB	23.7611
Hybrids in 2012	610234/110080	28.3472
Hybrids in 2012	610234/9311K	24.8392
Hybrids in 2012	610234/Balilla	28.375
Hybrids in 2012	610234/C418	29.5463
Hybrids in 2012	610234/JR2	30.4292
Hybrids in 2012	610234/Liaoxing1	27.4529
Hybrids in 2012	610234/Mianhui725	29.6888
Hybrids in 2012	610234/R4115	27.3933
Hybrids in 2012	610234/R465	27.3287
Hybrids in 2012	610234/WH1384	25.219
Hybrids in 2012	610234/WH1390	25.6633
Hybrids in 2012	610234/WH1392	26.4749
Hybrids in 2012	610234/WH1394	24.156
Hybrids in 2012	610234/Wuyunjing8	25.2233
Hybrids in 2012	610234/YB	27.3999
Hybrids in 2012	9311K/110080	26.1846
Hybrids in 2012	9311K/610234	26.911
Hybrids in 2012	9311K/Balilla	26.5913
Hybrids in 2012	9311K/C418	26.9381
Hybrids in 2012	9311K/JR2	28.0951
Hybrids in 2012	9311K/Liaoxing1	25.4663
Hybrids in 2012	9311K/Mianhui725	28.6544
Hybrids in 2012	9311K/Qianlijing	25.5466
Hybrids in 2012	9311K/R4115	27.3623
Hybrids in 2012	9311K/R465	26.6627
Hybrids in 2012	9311K/WH1383	25.608
Hybrids in 2012	9311K/WH1384	24.7228
Hybrids in 2012	9311K/WH1390	27.211
Hybrids in 2012	9311K/WH1392	25.7247
Hybrids in 2012	9311K/WH1394	24.772
Hybrids in 2012	9311K/Wuyunjing8	25.7118
Hybrids in 2012	9311K/YB	23.6378
Hybrids in 2012	Balilla/610234	27.5825
Hybrids in 2012	Balilla/9311K	26.6906
Hybrids in 2012	Balilla/C418	26.029
Hybrids in 2012	Balilla/JR2	28.4582
Hybrids in 2012	Balilla/Liaoxing1	23.4753
Hybrids in 2012	Balilla/Mianhui725	27.3917
Hybrids in 2012	Balilla/R465	30.03
Hybrids in 2012	Balilla/WH1383	24.6723
Hybrids in 2012	Balilla/WH1384	24.0892
Hybrids in 2012	Balilla/WH1390	25.2906
Hybrids in 2012	Balilla/WH1392	25.2515
Hybrids in 2012	Balilla/WH1394	25.9316
Hybrids in 2012	Balilla/Wuyunjing8	26.1028
Hybrids in 2012	Balilla/YB	25.5847
Hybrids in 2012	C418/110080	26.1963
Hybrids in 2012	C418/610234	30.0245
Hybrids in 2012	C418/9311K	27.085
Hybrids in 2012	C418/Balilla	26.1236
Hybrids in 2012	C418/JR2	29.3401
Hybrids in 2012	C418/Liaoxing1	24.6988
Hybrids in 2012	C418/Mianhui725	29.3768
Hybrids in 2012	C418/Qianlijing	26.3084
Hybrids in 2012	C418/R4115	26.8072
Hybrids in 2012	C418/R465	29.0876
Hybrids in 2012	C418/WH1383	24.8644
Hybrids in 2012	C418/WH1384	23.8009
Hybrids in 2012	C418/WH1390	27.4805
Hybrids in 2012	C418/WH1392	25.4071
Hybrids in 2012	C418/WH1394	24.4987
Hybrids in 2012	C418/Wuyunjing8	27.3777
Hybrids in 2012	C418/YB	25.171
Hybrids in 2012	JR2/110080	29.0102
Hybrids in 2012	JR2/610234	28.7117
Hybrids in 2012	JR2/9311K	27.196
Hybrids in 2012	JR2/Balilla	27.0987
Hybrids in 2012	JR2/C418	29.384
Hybrids in 2012	JR2/Liaoxing1	25.0219
Hybrids in 2012	JR2/Mianhui725	27.8963
Hybrids in 2012	JR2/Qianlijing	22.7492
Hybrids in 2012	JR2/R4115	26.0895
Hybrids in 2012	JR2/R465	29.4067
Hybrids in 2012	JR2/WH1383	22.186
Hybrids in 2012	JR2/WH1390	25.8783
Hybrids in 2012	JR2/WH1392	26.8928
Hybrids in 2012	JR2/WH1394	25.2899
Hybrids in 2012	JR2/YB	24.834
Hybrids in 2012	Liaoxing1/110080	23.4404
Hybrids in 2012	Liaoxing1/610234	26.0014
Hybrids in 2012	Liaoxing1/9311K	26.004
Hybrids in 2012	Liaoxing1/Balilla	24.6642
Hybrids in 2012	Liaoxing1/C418	24.4442
Hybrids in 2012	Liaoxing1/JR2	25.4279
Hybrids in 2012	Liaoxing1/Mianhui725	27.9905
Hybrids in 2012	Liaoxing1/Qianlijing	23.1755
Hybrids in 2012	Liaoxing1/R4115	23.1337
Hybrids in 2012	Liaoxing1/R465	27.4038
Hybrids in 2012	Liaoxing1/WH1384	23.4736
Hybrids in 2012	Liaoxing1/WH1390	22.39
Hybrids in 2012	Liaoxing1/WH1392	24.2266
Hybrids in 2012	Liaoxing1/WH1394	21.4925
Hybrids in 2012	Liaoxing1/Wuyunjing8	25.4272
Hybrids in 2012	Liaoxing1/YB	24.9601
Hybrids in 2012	Mianhui725/110080	27.3033
Hybrids in 2012	Mianhui725/610234	29.0056
Hybrids in 2012	Mianhui725/9311K	29.1277
Hybrids in 2012	Mianhui725/Balilla	26.7947
Hybrids in 2012	Mianhui725/C418	31.0521
Hybrids in 2012	Mianhui725/JR2	28.5514
Hybrids in 2012	Mianhui725/Liaoxing1	28.1831
Hybrids in 2012	Mianhui725/Qianlijing	25.818
Hybrids in 2012	Mianhui725/R4115	29.4813
Hybrids in 2012	Mianhui725/R465	27.026
Hybrids in 2012	Mianhui725/WH1384	26.7722
Hybrids in 2012	Mianhui725/WH1390	27.8642
Hybrids in 2012	Mianhui725/WH1392	26.4528
Hybrids in 2012	Mianhui725/WH1394	25.8176
Hybrids in 2012	Mianhui725/Wuyunjing8	26.1401
Hybrids in 2012	Mianhui725/YB	26.8171
Hybrids in 2012	Qianlijing/110080	24.657
Hybrids in 2012	Qianlijing/610234	26.6531
Hybrids in 2012	Qianlijing/9311K	24.329
Hybrids in 2012	Qianlijing/Balilla	25.8302
Hybrids in 2012	Qianlijing/C418	26.7061
Hybrids in 2012	Qianlijing/JR2	26.0768
Hybrids in 2012	Qianlijing/Liaoxing1	25.33
Hybrids in 2012	Qianlijing/Mianhui725	28.2681
Hybrids in 2012	Qianlijing/R4115	25.3628
Hybrids in 2012	Qianlijing/R465	26.794
Hybrids in 2012	Qianlijing/WH1383	22.1618
Hybrids in 2012	Qianlijing/WH1384	23.6823
Hybrids in 2012	Qianlijing/WH1390	25.9262
Hybrids in 2012	Qianlijing/WH1394	23.6533
Hybrids in 2012	Qianlijing/Wuyunjing8	23.3104
Hybrids in 2012	Qianlijing/YB	22.8547
Hybrids in 2012	R4115/110080	26.5736
Hybrids in 2012	R4115/610234	29.345
Hybrids in 2012	R4115/9311K	26.6233
Hybrids in 2012	R4115/Balilla	25.7528
Hybrids in 2012	R4115/C418	25.5951
Hybrids in 2012	R4115/JR2	26.1832
Hybrids in 2012	R4115/Liaoxing1	25.0125
Hybrids in 2012	R4115/Mianhui725	27.4463
Hybrids in 2012	R4115/Qianlijing	24.7762
Hybrids in 2012	R4115/R465	28.5361
Hybrids in 2012	R4115/WH1383	23.4935
Hybrids in 2012	R4115/WH1384	25.2099
Hybrids in 2012	R4115/WH1390	26.7033
Hybrids in 2012	R4115/WH1392	25.4219
Hybrids in 2012	R4115/WH1394	25.5411
Hybrids in 2012	R4115/Wuyunjing8	24.9166
Hybrids in 2012	R4115/YB	25.3182
Hybrids in 2012	R465/110080	24.7619
Hybrids in 2012	R465/610234	26.1887
Hybrids in 2012	R465/9311K	26.716
Hybrids in 2012	R465/Balilla	28.4812
Hybrids in 2012	R465/C418	28.7285
Hybrids in 2012	R465/JR2	29.8748
Hybrids in 2012	R465/Liaoxing1	27.5328
Hybrids in 2012	R465/Mianhui725	25.7401
Hybrids in 2012	R465/Qianlijing	25.7051
Hybrids in 2012	R465/R4115	24.8638
Hybrids in 2012	R465/WH1383	26.6568
Hybrids in 2012	R465/WH1384	25.8506
Hybrids in 2012	R465/WH1390	26.9965
Hybrids in 2012	R465/WH1392	26.9706
Hybrids in 2012	R465/WH1394	24.0422
Hybrids in 2012	R465/Wuyunjing8	27.3323
Hybrids in 2012	R465/YB	25.3454
Hybrids in 2012	WH1383/110080	25.8698
Hybrids in 2012	WH1383/610234	19.082
Hybrids in 2012	WH1383/9311K	22.0487
Hybrids in 2012	WH1383/Balilla	23.3134
Hybrids in 2012	WH1383/C418	24.0067
Hybrids in 2012	WH1383/JR2	27.1285
Hybrids in 2012	WH1383/Mianhui725	26.9664
Hybrids in 2012	WH1383/Qianlijing	21.9802
Hybrids in 2012	WH1383/R4115	24.6323
Hybrids in 2012	WH1383/WH1384	24.5166
Hybrids in 2012	WH1383/WH1390	24.9508
Hybrids in 2012	WH1383/WH1392	23.1138
Hybrids in 2012	WH1383/WH1394	24.0186
Hybrids in 2012	WH1383/Wuyunjing8	24.6339
Hybrids in 2012	WH1383/YB	22.428
Hybrids in 2012	WH1384/110080	24.2803
Hybrids in 2012	WH1384/610234	26.7439
Hybrids in 2012	WH1384/9311K	26.2599
Hybrids in 2012	WH1384/Balilla	24.7382
Hybrids in 2012	WH1384/C418	24.3439
Hybrids in 2012	WH1384/JR2	26.2178
Hybrids in 2012	WH1384/Liaoxing1	22.6335
Hybrids in 2012	WH1384/Mianhui725	25.2751
Hybrids in 2012	WH1384/Qianlijing	24.2773
Hybrids in 2012	WH1384/R4115	23.6621
Hybrids in 2012	WH1384/R465	25.6066
Hybrids in 2012	WH1384/WH1383	20.8234
Hybrids in 2012	WH1384/WH1390	24.1509
Hybrids in 2012	WH1384/WH1392	24.2329
Hybrids in 2012	WH1384/WH1394	21.4686
Hybrids in 2012	WH1384/Wuyunjing8	24.39
Hybrids in 2012	WH1384/YB	23.3427
Hybrids in 2012	WH1390/110080	26.201
Hybrids in 2012	WH1390/610234	26.1451
Hybrids in 2012	WH1390/9311K	26.6645
Hybrids in 2012	WH1390/Balilla	23.7118
Hybrids in 2012	WH1390/C418	26.6479
Hybrids in 2012	WH1390/JR2	26.408
Hybrids in 2012	WH1390/Liaoxing1	25.1513
Hybrids in 2012	WH1390/Mianhui725	28.0447
Hybrids in 2012	WH1390/R4115	25.7469
Hybrids in 2012	WH1390/R465	27.3229
Hybrids in 2012	WH1390/WH1383	26.1578
Hybrids in 2012	WH1390/WH1384	25.0871
Hybrids in 2012	WH1390/WH1392	24.597
Hybrids in 2012	WH1390/Wuyunjing8	26.5796
Hybrids in 2012	WH1390/YB	23.2172
Hybrids in 2012	WH1392/110080	25.5673
Hybrids in 2012	WH1392/610234	26.4624
Hybrids in 2012	WH1392/9311K	25.9946
Hybrids in 2012	WH1392/Balilla	24.1883
Hybrids in 2012	WH1392/C418	26.3327
Hybrids in 2012	WH1392/JR2	26.8358
Hybrids in 2012	WH1392/Liaoxing1	23.2815
Hybrids in 2012	WH1392/Mianhui725	27.1962
Hybrids in 2012	WH1392/Qianlijing	24.2758
Hybrids in 2012	WH1392/R4115	23.241
Hybrids in 2012	WH1392/R465	26.5352
Hybrids in 2012	WH1392/WH1384	24.2708
Hybrids in 2012	WH1392/WH1390	26.8174
Hybrids in 2012	WH1392/WH1394	24.6467
Hybrids in 2012	WH1392/Wuyunjing8	27.7491
Hybrids in 2012	WH1392/YB	25.4141
Hybrids in 2012	WH1394/110080	25.9136
Hybrids in 2012	WH1394/610234	24.189
Hybrids in 2012	WH1394/9311K	23.5375
Hybrids in 2012	WH1394/Balilla	23.9357
Hybrids in 2012	WH1394/C418	24.9819
Hybrids in 2012	WH1394/JR2	25.0916
Hybrids in 2012	WH1394/Liaoxing1	21.4813
Hybrids in 2012	WH1394/Mianhui725	25.1553
Hybrids in 2012	WH1394/Qianlijing	23.3756
Hybrids in 2012	WH1394/R4115	23.8291
Hybrids in 2012	WH1394/R465	25.0797
Hybrids in 2012	WH1394/WH1383	22.9569
Hybrids in 2012	WH1394/WH1384	21.6093
Hybrids in 2012	WH1394/WH1390	23.0589
Hybrids in 2012	WH1394/WH1392	21.8323
Hybrids in 2012	WH1394/Wuyunjing8	24.8755
Hybrids in 2012	WH1394/YB	22.9597
Hybrids in 2012	Wuyunjing8/110080	23.4125
Hybrids in 2012	Wuyunjing8/610234	25.8402
Hybrids in 2012	Wuyunjing8/9311K	25.6763
Hybrids in 2012	Wuyunjing8/Balilla	26.2244
Hybrids in 2012	Wuyunjing8/C418	24.812
Hybrids in 2012	Wuyunjing8/JR2	26.6933
Hybrids in 2012	Wuyunjing8/Liaoxing1	24.276
Hybrids in 2012	Wuyunjing8/Mianhui725	26.5854
Hybrids in 2012	Wuyunjing8/Qianlijing	24.1395
Hybrids in 2012	Wuyunjing8/R4115	27.0017
Hybrids in 2012	Wuyunjing8/R465	26.8983
Hybrids in 2012	Wuyunjing8/WH1383	24.7611
Hybrids in 2012	Wuyunjing8/WH1384	25.519
Hybrids in 2012	Wuyunjing8/WH1390	26.2601
Hybrids in 2012	Wuyunjing8/WH1392	27.5429
Hybrids in 2012	Wuyunjing8/WH1394	24.5232
Hybrids in 2012	Wuyunjing8/YB	26.4647
Hybrids in 2012	YB/110080	24.1007
Hybrids in 2012	YB/610234	26.6107
Hybrids in 2012	YB/9311K	24.6277
Hybrids in 2012	YB/Balilla	27.7558
Hybrids in 2012	YB/C418	26.0158
Hybrids in 2012	YB/JR2	24.0318
Hybrids in 2012	YB/Liaoxing1	24.256
Hybrids in 2012	YB/Mianhui725	25.8675
Hybrids in 2012	YB/Qianlijing	23.0531
Hybrids in 2012	YB/R4115	24.4216
Hybrids in 2012	YB/R465	23.2717
Hybrids in 2012	YB/WH1383	21.1823
Hybrids in 2012	YB/WH1384	23.0626
Hybrids in 2012	YB/WH1390	24.5186
Hybrids in 2012	YB/WH1392	16.9232
Hybrids in 2012	YB/WH1394	22.6269
Hybrids in 2012	YB/Wuyunjing8	22.7509
Hybrids in 2015	YA/(Bph68s/YB//YB-1)F5	23.3533
Hybrids in 2015	YA/(Bph68s/YB//YB-2)F5	23.5767
Hybrids in 2015	YA/(Bph68s/YB//YB-3)F5	22.9867
Hybrids in 2015	YA/(Bph68s/YB//YB-4)F5	21.4967
Hybrids in 2015	YA/(Bph68s/YB//YB-5)F5	22.4467
Hybrids in 2015	YA/(Bph68s/YB//YB-6)F5	20.99
Hybrids in 2015	YA/(Bph68s/YB//YB-7)F5	21.47
Hybrids in 2015	YA/(Bph68s/YB//YB-8)F5	22.9567
Hybrids in 2015	YA/(Bph68s/YB//YB-9)F5	23.64
Hybrids in 2015	YA/(Bph68s/YB//YB-10)F5	25.55
Hybrids in 2015	YA/(Bph68s/YB//YB-11)F5	22.1333
Hybrids in 2015	YA/(Bph68s/YB//YB-12)F5	21.9567
Hybrids in 2015	YA/(Bph68s/YB//YB-13)F5	22.4967
Hybrids in 2015	YA/(Bph68s/YB//YB-14)F5	22.63
Hybrids in 2015	YA/(Bph68s/YB//YB-15)F5	22.386
Hybrids in 2015	YA/(Bph68s/YB//YB-16)F5	22.9133
Hybrids in 2015	YA/(9311/Shaoniejing//9311K-1)F5	31.7467
Hybrids in 2015	YA/(9311/Shaoniejing//9311K-2)F5	29.8033
Hybrids in 2015	YA/(Ningbohui2/Ningjing3-1)F5	24.5133
Hybrids in 2015	YA/(Ningbohui2/Ningjing3-2)F5	30.0433
Hybrids in 2015	YA/(9311K/Qianlijing-1)F5	25.53
Hybrids in 2015	YA/(9311K/Qianlijing-2)F5	24.114
Hybrids in 2015	YA/(9311K/Qianlijing-3)F5	21.2333
Hybrids in 2015	YA/(9311K/Qianlijing-4)F5	23.5633
Hybrids in 2015	YA/(9311K/Qianlijing-5)F5	22.3767
Hybrids in 2015	YA/(9311K/Qianlijing-6)F5	22.9467
Hybrids in 2015	YA/(9311K/Qianlijing-8)F5	23.6
Hybrids in 2015	YA/(9311K/Qianlijing-9)F5	25.89
Hybrids in 2015	YA/(9311K/Qianlijing-10)F5	23.2467
Hybrids in 2015	YA/(9311K/Qianlijing-11)F5	24.3033
Hybrids in 2015	YA/(9311K/Qianlijing-12)F5	24.4667
Hybrids in 2015	YA/(9311K/Qianlijing-13)F5	27.8233
Hybrids in 2015	YA/(9311K/Qianlijing-14)F5	24.0867
Hybrids in 2015	YA/(9311K/Qianlijing-15)F5	23.6633
Hybrids in 2015	YA/(9311K/Qianlijing-16)F5	25.8867
Hybrids in 2015	YA/(9311K/Qianlijing-17)F5	24.0133
Hybrids in 2015	YA/(9311K/Qianlijing-18)F5	25.8233
Hybrids in 2015	YA/(9311K/Qianlijing-19)F5	24.2933
Hybrids in 2015	YA/(9311K/Qianlijing-20)F5	22.9033
Hybrids in 2015	YA/(9311K/Qianlijing-21)F5	23.49
Hybrids in 2015	YA/(9311K/Qianlijing-22)F5	25.48
Hybrids in 2015	YA/(9311K/Qianlijing-23)F5	24.4567
Hybrids in 2015	YA/(9311K/Qianlijing-24)F5	23.2433
Hybrids in 2015	YA/(9311K/Qianlijing-25)F5	24.2033
Hybrids in 2015	YA/(9311K/Qianlijing-26)F5	27.1933
Hybrids in 2015	YA/(9311K/Qianlijing-27)F5	25.42
Hybrids in 2015	YA/(9311K/Qianlijing-28)F5	24.2
Hybrids in 2015	YA/(9311K/Qianlijing-29)F5	24.0333
Hybrids in 2015	YA/(9311K/Qianlijing-30)F5	24.5133
Hybrids in 2015	YA/(9311K/Qianlijing-31)F5	24.9667
Hybrids in 2015	YA/(9311K/Qianlijing-32)F5	23.9333
Hybrids in 2015	YA/(9311K/Qianlijing-33)F5	24.97
Hybrids in 2015	YA/(9311K/Qianlijing-34)F5	23.3067
Hybrids in 2015	YA/(9311K/Qianlijing-35)F5	25.3633
Hybrids in 2015	YA/(9311K/Qianlijing-36)F5	26.23
Hybrids in 2015	YA/(9311K/Qianlijing-37)F5	24.05
Hybrids in 2015	YA/(9311K/Qianlijing-38)F5	22.9133
Hybrids in 2015	YA/(9311K/Qianlijing-39)F5	23.33
Hybrids in 2015	YA/(9311K/Qianlijing-40)F5	23.46
Hybrids in 2015	YA/(9311K/Qianlijing-41)F5	24.15
Hybrids in 2015	YA/(9311K/Qianlijing-42)F5	23.6133
Hybrids in 2015	YA/(9311K/Qianlijing-43)F5	23.0833
Hybrids in 2015	YA/(9311K/Qianlijing-44)F5	22.41
Hybrids in 2015	YA/(9311K/Qianlijing-45)F5	28.9333
Hybrids in 2015	YA/(9311K/Qianlijing-46)F5	27.8833
Hybrids in 2015	YA/(9311K/Qianlijing-47)F5	25.72
Hybrids in 2015	YA/(9311K/Qianlijing-48)F5	23.7533
Hybrids in 2015	YA/(9311K/Qianlijing-49)F5	31.3667
Hybrids in 2015	YA/(9311K/Qianlijing-50)F5	27.3467
Hybrids in 2015	YA/(9311K/Qianlijing-51)F5	23.4833
Hybrids in 2015	YA/(9311K/Qianlijing-52)F5	26.47
Hybrids in 2015	YA/(9311K/Qianlijing-53)F5	21.84
Hybrids in 2015	YA/(9311K/Qianlijing-54)F5	22.95
Hybrids in 2015	YA/(9311K/Qianlijing-55)F5	23.5267
Hybrids in 2015	YA/(9311K/Qianlijing-56)F5	25.7233
Hybrids in 2015	YA/(9311K/Qianlijing-57)F5	26.12
Hybrids in 2015	YA/(9311K/Qianlijing-58)F5	24.81
Hybrids in 2015	YA/(9311K/Qianlijing-59)F5	25.0167
Hybrids in 2015	YA/(9311K/Qianlijing-60)F5	23.79
Hybrids in 2015	YA/(9311K/Qianlijing-61)F5	22.746
Hybrids in 2015	YA/(9311K/Qianlijing-62)F5	23.6833
Hybrids in 2015	YA/(9311K/Qianlijing-63)F5	26.8267
Hybrids in 2015	YA/(9311K/Qianlijing-64)F5	25.9033
Hybrids in 2015	YA/(9311K/Qianlijing-65)F5	24.8233
Hybrids in 2015	YA/(9311K/Qianlijing-66)F5	24.87
Hybrids in 2015	YA/(9311K/Qianlijing-67)F5	24.9467
Hybrids in 2015	YA/(9311K/Qianlijing-68)F5	24.4467
Hybrids in 2015	YA/(9311K/Qianlijing-69)F5	24.5967
Hybrids in 2015	YA/(9311K/Qianlijing-70)F5	24.1867
Hybrids in 2015	YA/(9311K/Qianlijing-71)F5	24.1167
Hybrids in 2015	YA/(9311K/Qianlijing-72)F5	22.52
Hybrids in 2015	YA/(9311K/Qianlijing-73)F5	22.9833
Hybrids in 2015	YA/(9311K/Qianlijing-74)F5	23.9867
Hybrids in 2015	YA/(9311K/WH1394)F5	25.2633
Hybrids in 2015	YA/(WH1424/Shanniejing-1)F5	29.23
Hybrids in 2015	YA/(WH1424/Shanniejing-2)F5	22.5667
Hybrids in 2015	YA/(WH1424/Shanniejing-3)F5	22.8367
Hybrids in 2015	YA/(610234/WH1403-1)F5	25.7967
Hybrids in 2015	YA/(610234/WH1403-2)F5	24.9867
Hybrids in 2015	YA/(Liaoxing1/Shaoniejing-1)F5	21.77
Hybrids in 2015	YA/(Liaoxing1/Shaoniejing-2)F5	22.1867
Hybrids in 2015	YA/(Liaoxing1/Shaoniejing-3)F5	22.0433
Hybrids in 2015	YA/(Liaoxing1/Shaoniejing-4)F5	23.3167
Hybrids in 2015	YA/(Liaoxing1/Shaoniejing-5)F5	23.2
Hybrids in 2015	YA/(Liaoxing1/Shaoniejing-6)F5	22.91
Hybrids in 2015	YA/(Ningbohui2/Ningjing3)F5	23.85
Notes: "/" represents hybridization between two lines. Left of the line is female parent and right of the line is male parent. "//" represents backcross. "F5" represents recombinant inbred line in the fifth generation. "-" represent different lines from the same cross.
