# Supplementary material for: A metabolome‐based core hybridisation strategy for the prediction of rice grain weight across environments
Source: Plant Biotechnol J. 2018 Nov 12;17(5):906–13. doi: 10.1111/pbi.13024 (PMC6587747; doi:10.1111/pbi.13024)
Supplement: Supplementary file 9 — Table S3 VIP values of each analyte in the PLS‐DA. [file PBI-17-906-s003.xlsx]

## Sheet: plsda_vip-TGW
Table S3 VIP values of each analyte in the PLS-DA.
Analytes	Component 1	Component 2	Component 3	Component 4	Component 5
Xylitol	1.2265	1.1405	1.1704	1.1856	1.1833
Vanillic acid	1.3573	1.2595	1.2422	1.2353	1.2329
Urocanic acid	0.16053	0.24291	0.29767	0.31707	0.31921
Uracil	0.17689	0.16477	0.45658	0.45426	0.45343
Traumatic Acid	0.18015	0.18726	0.18479	0.1905	0.19019
Thiamine monophosphate	0.039481	0.25349	0.2732	0.29849	0.29813
Cholesteryl sulfate	2.6857	2.5901	2.5903	2.5956	2.5938
Shikimate	1.3163	1.49	1.4958	1.496	1.4947
Salicylic acid	0.91318	0.85118	0.8736	0.86991	0.86916
Pyruvaldehyde	1.824	1.6913	1.6612	1.6535	1.6537
Pyridoxine	0.20463	0.35243	0.34892	0.36757	0.36687
Pyridoxal (Vitamin B6)	0.10931	0.13948	0.15784	0.23611	0.23778
PI(22:5/16:0)	0.06727	0.080724	0.089709	0.11056	0.11146
PI(18:3/18:3)	0.53671	0.79855	0.78555	0.78051	0.78574
PI(18:1/18:2)	0.30547	0.48363	0.53102	0.55643	0.5643
PI(16:0/18:3)	1.0221	0.9583	0.96288	0.95755	0.95569
PI(16:0/18:2)	0.1986	0.60692	0.5965	0.61613	0.6254
PG(8:0/16:0)	0.98927	0.91829	0.90468	0.89897	0.89751
PG(20:5/18:3)	0.52154	0.68354	0.67884	0.67493	0.67372
PG(20:5/18:2)	0.4148	1.1892	1.1721	1.1739	1.1886
PG(20:2/16:0)	0.31591	0.53366	0.52567	0.53037	0.52983
PG(18:4/18:3)	1.7936	1.7781	1.7623	1.7516	1.7487
PG(18:4/15:0)	0.22238	0.61388	0.60385	0.60514	0.60529
PG(18:3/18:3)	1.0802	1.0487	1.0446	1.0379	1.0371
LPG(18:3/0:0)	0.88828	0.9114	0.93411	0.92813	0.92653
LPG(18:2/0:0)	0.21009	0.30936	0.30469	0.30304	0.3036
LPG(18:1/0:0)	1.0037	1.1515	1.1386	1.1428	1.1478
LPG(18:0/0:0)	2.1593	2.2224	2.1948	2.2031	2.2044
LPG(17:0/0:0)	0.99931	1.1813	1.1655	1.1793	1.1789
PG(16:1/18:3)	0.66302	0.67336	0.69	0.68863	0.68729
PG(16:1/18:1)	1.3936	1.3688	1.3448	1.3363	1.335
PG(16:1/16:0)	0.86155	0.95304	0.93587	0.93027	0.92971
PG(16:1/15:1)	0.4016	0.37968	0.41046	0.40929	0.40859
PG(16:0/18:3)	0.58922	0.64719	0.73725	0.74177	0.74259
PG(16:0/16:0)	0.43289	0.4689	0.47219	0.47093	0.47066
LPG(16:0/0:0)	0.47773	0.5249	0.56701	0.56343	0.56271
LPG(15:0/0:0)	0.36522	0.3943	0.39141	0.39532	0.40878
PG(14:0/18:3)	0.83884	0.80634	0.79207	0.78763	0.78849
LPG(14:0/0:0)	1.4337	1.3459	1.3227	1.3188	1.3191
PG(10:0/16:0)	0.98859	1.014	0.99576	0.99076	0.99016
PE(22:6/18:3)	1.4291	1.4064	1.3857	1.3788	1.3763
PE(18:3/18:2)	1.3522	1.2559	1.2537	1.2469	1.2548
LPE(18:3/0:0)	2.9242	2.7124	2.6645	2.648	2.643
LPE(18:2/0:0)	2.2493	2.0892	2.0643	2.0511	2.0474
LPE(16:0/0:0)	2.5307	2.3603	2.3223	2.3152	2.3112
Pantetheine	1.1884	1.1674	1.1568	1.1498	1.1497
Palmitic acid	1.544	1.5087	1.498	1.5077	1.5056
LPA(20:0/0:0)	1.1151	1.094	1.1393	1.1382	1.148
LPA(18:4/0:0)	0.047648	0.060342	0.22166	0.2665	0.26601
PA(18:3/8:0)	0.024975	0.024494	0.029031	0.029746	0.029863
PA(18:3/18:3)	0.88712	0.82274	0.81182	0.85116	0.86576
LPA(18:3/0:0)	0.30374	0.30398	0.34994	0.35062	0.34997
PA(18:2/22:5)	0.21569	0.21123	0.2219	0.24612	0.2471
PA(18:2/18:3)	1.1536	1.4089	1.3851	1.406	1.4182
PA(18:2/18:2)	0.21103	0.23662	0.23364	0.23217	0.23174
LPA(18:2/0:0)	0.013174	0.21094	0.20714	0.23337	0.23297
LPA(18:0/0:0)	1.4759	1.4017	1.4194	1.4164	1.4234
LPA(17:2/0:0)	0.44482	0.50032	0.4942	0.49278	0.49196
LPA(17:1/0:0)	0.67958	0.63613	0.62708	0.62305	0.62795
LPA(17:0/0:0)	2.2595	2.1805	2.1623	2.1617	2.1597
LPA(16:1/0:0)	1.2952	1.2738	1.2844	1.2776	1.2765
PA(16:0/22:6)	0.19038	0.17734	0.17617	0.17508	0.17994
PA(16:0/22:5)	0.38925	0.36236	0.35585	0.35585	0.35527
PA(16:0/18:3)	0.37706	0.37709	0.37948	0.37781	0.37709
PA(16:0/18:2)	1.006	1.0183	1.0091	1.005	1.0035
LPA(16:0/0:0)	1.3332	1.3446	1.3583	1.3553	1.3531
LPA(15:0/0:0)	2.1045	2.1045	2.1088	2.1058	2.1052
PA(14:0/18:2)	0.60308	0.64009	0.62894	0.62873	0.63084
Oxypurinol	0.063354	0.15465	0.16225	0.1613	0.16144
Myristic acid	0.064068	0.22992	0.37245	0.38663	0.38847
Mevalonic acid	1.39	1.4292	1.4549	1.4494	1.4477
Maleic acid	1.442	1.3446	1.334	1.3255	1.323
L-Tyrosine	0.17166	0.36288	0.36515	0.36281	0.36258
L-Tryptophan	0.097818	0.15722	0.61915	0.61774	0.61659
L-Threonine	0.43628	0.44497	0.46215	0.45967	0.45927
LPS(18:3/0:0)	0.050102	0.11384	0.3238	0.32263	0.32412
LPS(18:2/0:0)	0.48007	0.45028	0.4793	0.47925	0.48051
LPS(18:1/0:0)	0.94073	1.0912	1.0963	1.1267	1.1308
L-Phenylalanine	0.12173	0.1132	0.47378	0.4814	0.48054
L-Aspartate	1.0396	0.96416	0.99695	0.99146	0.99248
L-Arginine	0.92304	0.88211	0.98282	0.97785	0.97594
ketoisocaproic acid	0.78133	0.72535	0.77409	0.81678	0.81883
Hydroxyphenyllactic acid	0.37005	0.61073	0.60288	0.59964	0.61989
Guanosine	1.1523	1.0711	1.0578	1.0516	1.0529
Glycyl-L-leucine	0.64296	0.63122	0.62285	0.63305	0.63456
Glycitein	1.5688	1.4585	1.4339	1.4248	1.4225
Glycerol 3-phosphate	0.39856	0.4659	0.50275	0.50618	0.50702
gamma-L-Glutamyl-L-valine	0.15666	0.15168	0.26505	0.26368	0.26944
Galactonic acid	0.058909	0.18828	0.18639	0.18535	0.185
Fructose 1-phosphate	0.21374	0.32524	0.34628	0.34405	0.36367
Estriol 16.alpha.-(.beta.-D-glucuronide)	0.84	0.8446	0.86283	0.85783	0.85624
Dodecanoic acid	0.1712	0.56188	0.57518	0.57586	0.57844
Dihydroxyacetone phosphate	1.6889	1.5821	1.565	1.5563	1.5545
D-Glucosamine 1-phosphate (Glucosamine-1P)	0.399	0.39282	0.39232	0.39094	0.39041
D-Fructose	0.24188	0.34724	0.34098	0.36439	0.37661
Berberine	0.70154	0.65076	0.84077	0.84139	0.84439
Azelaic acid	0.36717	0.54176	0.67266	0.70006	0.69881
Atrolactic acid	0.15221	0.63	0.62518	0.63672	0.63571
Arbutin	0.89399	0.85097	0.95407	0.94906	0.9473
Adenosine 3',5'-cyclic phosphate (cAMP)	0.05847	0.38744	0.39765	0.44059	0.44048
Adenosine	1.576	1.5117	1.4864	1.4769	1.4781
Adenine	0.28324	0.26527	0.26922	0.26922	0.26896
4-Pyridoxic acid	2.601	2.4504	2.4141	2.3987	2.3945
4-Hydroxycinnamic acid	0.31673	0.39718	0.42043	0.44268	0.44182
4-Hydroxy-3-methylbenzoic acid	0.69645	0.66627	0.65771	0.65621	0.6576
3',5'-Cyclic guanosine monophosphate	0.12112	0.18246	0.19377	0.20694	0.20899
2-Oxoadipic acid	0.48266	0.49338	0.48451	0.48206	0.48167
2-Hydroxyadenine	0.73398	0.93463	0.91843	0.91815	0.91681
1-Oleoyl-sn-glycerol 3-phosphate	0.52017	0.50677	0.50489	0.50974	0.50882
1-Hexadecanoyl-sn-glycero-3-phosphoethanolamine	0.92359	0.87152	0.87378	0.88671	0.88672
16-Hydroxypalmitic acid	1.5318	1.4798	1.4586	1.4508	1.4481
15-Deoxy-delta-12,14-PGJ2	0.029322	0.076006	0.20306	0.20946	0.21101
1,4-Dihydroxybenzene	0.68005	0.66066	0.66328	0.66176	0.66152
.alpha.-Hydroxybutyric acid	0.88794	0.8257	0.81765	0.81256	0.81394
M227T184_NEG	0.18958	0.2907	0.35617	0.3912	0.39201
M137T171_NEG	0.91223	0.87738	0.89542	0.91092	0.91713
M431T350_NEG	0.12392	0.21375	0.24878	0.26413	0.26474
M433T454_NEG	0.17202	0.40576	0.45201	0.44926	0.44875
M433T400_NEG	1.0766	1.0165	0.99914	1.0049	1.0034
M433T368_NEG	0.47807	0.44658	0.58999	0.61192	0.61073
M421T353_NEG	0.094173	0.36425	0.37352	0.38113	0.38073
M669T455_NEG	0.6287	0.75092	0.73924	0.73457	0.73563
M669T481_NEG	0.49087	0.53832	0.53166	0.5287	0.5278
M409T386_NEG	2.0096	1.956	1.9269	1.9263	1.9238
M187T45_NEG	1.1834	1.1196	1.1176	1.1104	1.1086
M195T28_NEG	0.72354	0.68355	0.68399	0.67976	0.6798
M259T138_NEG	0.74618	0.92678	0.97368	1.0092	1.0072
M463T277_NEG	0.49065	0.55365	0.55148	0.54868	0.54768
M463T304_NEG	0.6291	0.61845	0.61693	0.62351	0.62229
M161T31_NEG	1.0208	0.94782	0.93143	0.93106	0.93696
M179T32_NEG	0.31163	0.32406	0.36381	0.36244	0.37134
M357T248_NEG	0.83136	0.78431	0.77033	0.7967	0.79586
M355T194_NEG	0.74812	1.3635	1.3398	1.3458	1.3478
M373T246_NEG	0.089552	0.7876	0.78909	0.78556	0.79798
M355T188_NEG	1.8537	1.9015	1.8687	1.8631	1.8609
M355T146_NEG	0.52003	0.49243	0.48495	0.48234	0.48208
M533T324_NEG	0.23743	0.47784	0.47344	0.47043	0.47294
M267T183_NEG	0.052333	0.056307	0.086733	0.21851	0.23577
M134T140_NEG	0.075635	0.53645	0.579	0.57711	0.576
M163T141_NEG	1.3215	1.2521	1.2332	1.2261	1.2237
M435T391_NEG	0.65665	0.61547	0.63757	0.63582	0.63463
M271T372_NEG	1.8229	1.7057	1.7152	1.7171	1.7138
M561T427_NEG	1.4583	1.3642	1.5333	1.5305	1.5319
M295T60_NEG	0.6422	0.79316	0.78275	0.78485	0.784
M1008T482_NEG	1.2961	1.2324	1.2135	1.206	1.2045
M474T306_NEG	1.3839	1.2895	1.3018	1.3187	1.3161
M267T60_NEG	0.47353	0.47971	0.50995	0.53999	0.54388
M609T213_NEG	0.41129	0.74601	0.83085	0.82581	0.82628
M811T347_NEG	0.1186	0.43044	0.52872	0.52598	0.525
M630T409_NEG	1.0234	0.96301	0.95999	0.96792	0.96675
M635T304_NEG	0.57117	0.54123	0.54116	0.55351	0.55263
M475T160_NEG	1.1888	1.3486	1.3243	1.3193	1.3205
M797T357_NEG	0.073065	0.078412	0.088191	0.087939	0.088545
M463T210_NEG	1.477	1.5158	1.5166	1.5146	1.5154
M722T435_NEG	0.030117	0.12811	0.14932	0.18634	0.18616
M179T335_NEG	0.11322	0.46203	0.45811	0.47002	0.47047
M677T391_NEG	1.1685	1.1427	1.1232	1.1183	1.1195
M595T430_NEG	1.1303	1.1417	1.1301	1.123	1.1208
M737T230_NEG	0.19442	0.55786	0.54964	0.55368	0.55343
M505T235_NEG	1.1813	1.1502	1.2727	1.2647	1.2805
M742T409_NEG	1.0084	0.95076	0.93649	0.9351	0.9339
M831T234_NEG	0.63824	0.59178	0.65175	0.64768	0.64685
M483T226_NEG	0.097027	0.24561	0.32773	0.33514	0.38535
M218T66_NEG	0.0070843	0.10483	0.13033	0.13352	0.13572
M503T157_NEG	0.47567	0.56167	0.5522	0.55225	0.55245
M525T499_NEG	0.10082	0.18715	0.18851	0.19032	0.19838
M597T231_NEG	3.7109	3.5243	3.4633	3.4486	3.442
M481T139_NEG	1.5308	1.4246	1.488	1.4942	1.4928
M861T503_NEG	0.06164	0.057332	0.18227	0.18722	0.18703
M651T335_NEG	1.2699	1.2769	1.2876	1.2894	1.2875
M381T250_NEG	0.34989	0.46343	0.52595	0.66471	0.67171
M246T144_NEG	4.1481	3.8531	3.8022	3.8066	3.7993
M144T164_NEG	0.48004	0.4919	0.4833	0.48237	0.48346
M344T47_NEG	0.11972	0.12908	0.31176	0.31001	0.30945
M667T350_NEG	0.49034	0.57009	0.58831	0.62034	0.61971
M697T482_NEG	0.52848	0.51155	0.5052	0.50196	0.50151
M218T193_NEG	1.0201	0.96796	0.95554	0.96213	0.96126
M532T186_NEG	0.54052	0.5646	0.55483	0.56774	0.56695
M250T655_NEG	0.84944	0.80109	0.78668	0.78182	0.78029
M513T385_NEG	1.8008	1.6787	1.6591	1.6544	1.6513
M386T275_NEG	0.26475	0.28283	0.32783	0.34943	0.35118
M461T646_NEG	2.1531	2.0048	1.9907	1.9782	1.9766
M68T35_NEG	0.97119	0.91226	0.89984	0.91012	0.91016
M254T644_NEG	1.3033	1.2738	1.2533	1.2461	1.2438
M379T313_NEG	1.0633	0.99794	0.99987	1.0214	1.0246
M657T211_NEG	0.78783	1.0625	1.0436	1.0406	1.0395
M166T333_NEG	0.11735	0.10881	0.13814	0.14191	0.15758
M659T228_NEG	0.1215	0.13218	0.14526	0.16957	0.17042
M453T405_NEG	2.3317	2.2197	2.1942	2.1834	2.1793
M461T392_NEG	0.24476	0.49837	0.53082	0.53121	0.54301
M135T38_NEG	0.021234	0.10132	0.10551	0.11744	0.11834
M145T124_NEG	3.2321	3.0946	3.1773	3.1633	3.1576
M259T105_NEG	0.21112	0.3883	0.38131	0.38826	0.38753
M569T399_NEG	3.0779	2.9937	2.9714	2.9827	2.9823
M721T463_NEG	1.7963	1.6656	1.6642	1.6583	1.6726
M1017T262_NEG	1.3496	1.2609	1.2385	1.2359	1.2371
M200T144_NEG	0.753	0.72152	0.81316	0.81707	0.81547
M547T270_NEG	0.25493	0.90582	0.91139	0.9094	0.90935
M876T510_NEG	3.9472	3.689	3.6305	3.6154	3.6084
M615T231_NEG	0.67125	1.1524	1.158	1.1517	1.1507
M219T34_NEG	0.99602	0.92431	0.91052	0.90564	0.9101
M280T146_NEG	0.9116	1.0307	1.0136	1.0204	1.0212
M1000T412_NEG	0.42408	0.43231	0.4703	0.4989	0.49808
M507T333_NEG	1.1526	1.254	1.2318	1.2239	1.2233
M754T483_NEG	1.2464	1.1614	1.1816	1.1794	1.1828
M705T510_NEG	0.60923	0.80492	0.79189	0.79166	0.79012
M807T458_NEG	0.040526	0.37539	0.59401	0.66455	0.68001
M1047T322_NEG	1.5278	1.4212	1.3999	1.3919	1.3892
M733T262_NEG	0.91695	0.97403	0.95678	0.95925	0.95776
M328T403_NEG	1.5926	1.4839	1.4576	1.4504	1.4476
M127T677_NEG	0.63503	0.60453	0.61896	0.61659	0.61681
M371T45_NEG	0.9675	1.1696	1.17	1.1741	1.1819
M1015T282_NEG	2.2795	2.1136	2.0785	2.0652	2.0615
M657T399_NEG	0.42912	0.77399	0.77393	0.77011	0.76873
M231T30_NEG	0.92669	0.97203	1.0012	0.99483	0.99295
M935T214_NEG	3.1926	2.9612	2.9089	2.8939	2.8901
M359T350_NEG	0.61921	0.60091	0.59406	0.61317	0.61201
M368T231_NEG	1.6755	1.5696	1.5643	1.5927	1.5937
M437T208_NEG	1.8674	1.9188	1.8852	1.8833	1.8819
M495T273_NEG	1.5471	1.5042	1.4803	1.4773	1.475
M569T198_NEG	2.3621	2.2659	2.2284	2.2144	2.2101
M727T368_NEG	0.86839	0.99569	1.0396	1.0366	1.0346
M747T368_NEG	0.54304	0.79175	0.79158	0.79193	0.79129
M487T385_NEG	1.6584	1.5971	1.5988	1.5986	1.5962
M531T192_NEG	0.27095	0.3833	0.37877	0.4239	0.42394
M245T156_NEG	0.87815	1.1773	1.242	1.2663	1.2657
M385T178_NEG	0.63163	0.60246	0.59253	0.59127	0.5903
M284T166_NEG	2.0493	1.9339	1.9203	1.9155	1.9118
M544T334_NEG	0.13243	0.44773	0.45195	0.45011	0.45015
M501T153_NEG	3.1632	2.9337	2.8874	2.8697	2.8643
M585T385_1_NEG	1.0834	1.1907	1.1725	1.1667	1.1656
M623T436_NEG	0.54509	0.62598	0.63522	0.64047	0.63923
M457T391_NEG	0.20603	0.19811	0.20056	0.21191	0.21681
M427T30_NEG	1.0212	0.99875	1.0271	1.0206	1.0186
M339T59_NEG	0.60508	0.56242	0.55339	0.54997	0.54894
M772T261_NEG	0.19056	0.93794	0.92125	0.91574	0.91517
M515T158_NEG	1.0779	1.4505	1.4258	1.4193	1.4176
M665T464_NEG	0.52111	0.4918	0.50373	0.50224	0.50152
M326T380_NEG	1.1231	1.1093	1.0894	1.1076	1.106
M942T412_NEG	0.51692	0.48432	0.47719	0.47713	0.47925
M845T286_NEG	0.42918	0.47589	0.47142	0.52597	0.52505
M515T409_NEG	0.11948	0.17521	0.17885	0.19176	0.19727
M985T340_NEG	0.30353	0.71474	0.74821	0.7557	0.76466
M585T345_NEG	0.73659	0.85442	0.85235	0.84821	0.85044
M675T207_NEG	0.7511	0.69754	0.69702	0.69274	0.69996
M630T326_NEG	0.65491	0.76484	0.75302	0.75421	0.7546
M459T246_NEG	0.56813	0.56448	0.57258	0.5726	0.57167
M253T745_NEG	0.70973	0.66574	0.661	0.65775	0.65673
M799T210_NEG	0.21946	0.3794	0.40472	0.41366	0.42279
M804T409_NEG	1.239	1.1664	1.1556	1.158	1.1576
M669T338_NEG	0.63578	0.89894	0.89757	0.89183	0.89616
M587T455_NEG	0.76264	0.72804	0.73995	0.73523	0.73382
M480T412_NEG	1.4852	1.4832	1.4754	1.5109	1.5105
M181T145_NEG	0.35413	0.48641	0.47768	0.48923	0.48855
M507T311_NEG	1.5728	1.5601	1.5338	1.5241	1.5241
M531T298_NEG	0.17148	0.40789	0.40063	0.40003	0.39951
M439T425_2_NEG	0.17713	0.17548	0.178	0.17895	0.17877
M693T218_1_NEG	0.30675	0.36285	0.37047	0.36828	0.36841
M223T166_NEG	0.40279	0.37796	0.37757	0.37533	0.37472
M737T503_NEG	1.1739	1.1269	1.1067	1.108	1.1065
M768T412_NEG	0.98833	1.0506	1.0374	1.0423	1.0404
M673T207_NEG	0.47093	0.45075	0.47249	0.47292	0.48261
M669T194_NEG	0.12086	0.28479	0.27972	0.30611	0.30552
M845T436_NEG	0.62014	0.5758	0.57484	0.57389	0.57289
M355T62_NEG	0.081642	0.32675	0.32565	0.34639	0.34639
M509T155_NEG	0.12321	0.17442	0.18792	0.1868	0.18748
M267T54_NEG	0.52276	0.5587	0.55309	0.55058	0.55079
M253T769_NEG	1.2526	1.1846	1.1671	1.1643	1.162
M133T132_NEG	0.26408	0.28086	0.29787	0.29603	0.29565
M131T645_NEG	2.0522	1.9809	1.9466	1.9344	1.9331
M765T320_NEG	0.14962	0.37724	0.38964	0.38833	0.38761
M557T405_NEG	0.25186	0.27324	0.26833	0.29299	0.29445
M275T333_NEG	0.25431	0.54978	0.54391	0.65619	0.66906
M371T287_NEG	0.11975	1.0893	1.1019	1.105	1.1035
M207T29_NEG	0.83271	0.7772	0.83669	0.83361	0.83219
M789T293_NEG	0.62737	0.58862	0.58806	0.60221	0.60108
M198T137_NEG	0.0874	0.082494	0.081006	0.080576	0.080457
M381T356_NEG	0.043784	0.051182	0.050328	0.051774	0.051864
M424T153_NEG	0.20956	0.20092	0.19894	0.19813	0.19796
M948T479_NEG	1.3213	1.2262	1.2057	1.1983	1.196
M336T35_NEG	1.3783	1.3116	1.2879	1.2822	1.2812
M683T245_NEG	0.80158	0.74332	0.76326	0.76184	0.76315
M95T25_NEG	0.92337	0.87792	0.86478	0.86181	0.86038
M282T46_NEG	0.40327	0.68345	0.67117	0.66688	0.66565
M319T25_NEG	0.84606	1.0587	1.0442	1.039	1.0374
M368T235_NEG	0.34074	0.32814	0.33169	0.36377	0.36544
M666T453_NEG	1.1457	1.0943	1.0775	1.0714	1.0732
M365T373_NEG	0.6717	0.67405	0.67551	0.67275	0.67298
M393T194_NEG	0.86395	1.4226	1.397	1.4023	1.402
M265T41_NEG	0.043077	0.04188	0.041125	0.040942	0.040918
M352T34_NEG	0.68283	0.66558	0.78956	0.78472	0.78899
M127T695_NEG	0.25676	0.72465	0.72111	0.71893	0.72148
M379T36_NEG	0.1137	0.14234	0.13979	0.13903	0.13888
M781T418_NEG	0.10199	0.16978	0.23811	0.24666	0.24708
M501T209_NEG	0.30626	0.3682	0.36168	0.37115	0.37152
M305T41_NEG	0.48506	0.48704	0.4809	0.48121	0.48143
M267T748_NEG	0.46506	0.50834	0.49996	0.50311	0.50324
M447T646_NEG	1.5812	1.4666	1.4602	1.4508	1.4511
M179T55_NEG	0.14236	0.18258	0.26373	0.28366	0.28705
M771T475_NEG	0.11309	0.10486	0.13093	0.13035	0.1317
M884T412_NEG	0.28442	0.26693	0.275	0.33493	0.3383
M516T350_NEG	0.062661	0.1291	0.24514	0.2483	0.24805
M699T209_NEG	0.13531	0.23765	0.23345	0.23821	0.23781
M454T150_NEG	0.081042	0.2311	0.29428	0.29607	0.2955
M631T447_NEG	0.39722	0.52728	0.54753	0.54929	0.54825
M252T162_NEG	0.47062	0.43671	0.44346	0.44592	0.44505
M429T130_NEG	0.88792	1.1824	1.1736	1.1675	1.1652
M548T139_NEG	0.74132	0.71768	0.76371	0.76164	0.76147
M351T167_NEG	0.30259	0.32857	0.47266	0.49901	0.50256
M688T409_NEG	0.73466	0.68691	0.70147	0.70548	0.70747
M787T392_NEG	0.13983	0.43509	0.44323	0.4404	0.44382
M237T135_NEG	2.1318	1.9846	1.951	1.948	1.9443
M671T375_NEG	2.7835	2.6858	2.6432	2.6575	2.6579
M590T345_NEG	0.75821	0.70452	0.76753	0.7626	0.76136
M457T200_NEG	1.8044	1.8267	1.7978	1.7961	1.7946
M472T306_NEG	1.4811	1.3761	1.3831	1.3951	1.3924
M443T419_NEG	0.57355	0.9365	0.92253	0.94088	0.93909
M643T243_NEG	1.6159	1.7264	1.7227	1.712	1.7105
M173T185_2_NEG	1.7481	1.6233	1.594	1.5845	1.5814
M459T144_NEG	0.69766	0.79807	0.84699	0.84354	0.84236
M738T374_NEG	0.16772	0.22127	0.45358	0.46974	0.4694
M451T223_NEG	0.37475	1.4094	1.428	1.4189	1.4201
M429T246_NEG	0.87045	0.93438	0.91974	0.9149	0.91514
M881T282_NEG	0.86023	1.0123	1.0024	1.092	1.09
M205T80_NEG	0.72808	0.67523	0.66315	0.6592	0.65792
M252T655_NEG	0.48798	0.51955	0.51519	0.51355	0.5127
M639T273_NEG	1.0332	0.97683	0.96284	0.95711	0.95887
M627T253_NEG	2.3603	2.193	2.1739	2.1605	2.1563
M271T722_NEG	0.40007	0.37785	0.39398	0.39815	0.39805
M720T293_NEG	1.1093	1.4153	1.4244	1.422	1.4228
M298T59_NEG	0.62576	0.60414	0.59898	0.59534	0.59618
M901T512_NEG	1.4136	1.3251	1.3019	1.2952	1.2929
M271T694_NEG	0.24898	0.25357	0.29508	0.29498	0.30422
M510T338_NEG	0.6116	0.60587	0.59997	0.5964	0.59538
M156T751_NEG	0.24148	0.44286	0.44875	0.44747	0.44686
M127T721_NEG	0.26864	0.52609	0.56609	0.56483	0.56482
M360T61_NEG	0.19868	0.22611	0.28959	0.31679	0.3165
M310T60_NEG	1.3694	1.2701	1.271	1.2634	1.261
M296T60_NEG	0.21288	0.34503	0.48186	0.48127	0.48381
M505T410_NEG	0.8095	0.79436	0.78614	0.78129	0.77984
M520T159_NEG	1.2589	1.3455	1.3213	1.316	1.3142
M770T418_NEG	1.4477	1.3471	1.3233	1.319	1.3164
M535T189_NEG	1.3641	1.268	1.2932	1.2883	1.2863
M341T30_NEG	0.21141	0.28841	0.31262	0.35102	0.35114
M475T333_NEG	0.22123	0.20714	0.21051	0.32759	0.34428
M261T731_NEG	0.82064	0.76393	0.78689	0.78682	0.79313
M288T29_NEG	0.90489	0.83911	0.8558	0.85278	0.85111
M199T63_NEG	0.51466	0.51096	0.50301	0.50038	0.49972
M585T307_NEG	1.9712	1.8297	1.8041	1.7958	1.793
M676T431_NEG	1.2274	1.3252	1.3074	1.3021	1.2996
M669T201_NEG	0.88005	0.89183	1.0461	1.05	1.0482
M353T31_NEG	0.9987	0.97306	1.0683	1.0616	1.0601
M777T348_NEG	0.86417	0.97576	0.96105	0.98352	0.98177
M529T193_NEG	0.26778	0.34836	0.494	0.61413	0.61424
M348T178_NEG	0.24731	0.31531	0.31037	0.32274	0.32284
M783T464_NEG	0.066117	0.30457	0.3075	0.31343	0.31461
M749T405_NEG	1.6042	1.6521	1.6224	1.6409	1.6422
M806T503_NEG	0.40597	0.40839	0.40449	0.41178	0.41121
M315T139_NEG	0.66651	0.62698	0.66398	0.65973	0.65913
M717T306_NEG	2.0444	2.2183	2.191	2.1775	2.1734
M407T202_NEG	1.484	1.3827	1.3713	1.3717	1.3691
M529T479_NEG	0.91495	0.84939	0.83747	0.84142	0.86515
M232T748_NEG	0.21787	0.6901	0.68196	0.6784	0.68547
M802T410_NEG	1.2886	1.1947	1.1869	1.1903	1.1888
M737T202_NEG	1.0594	0.98228	0.99346	0.98787	0.98618
M239T111_NEG	0.87995	0.89156	0.89539	0.89084	0.88911
M795T514_NEG	0.090418	0.17969	0.18455	0.18374	0.18787
M717T379_NEG	0.87385	0.98536	0.97815	0.97476	0.97386
M675T383_NEG	0.76774	0.8227	0.80831	0.81273	0.81278
M897T291_NEG	0.43345	0.77941	0.76619	0.76789	0.77919
M317T336_NEG	0.31945	0.42363	0.43883	0.46434	0.47203
M376T138_NEG	1.2938	1.3022	1.2803	1.2925	1.29
M665T217_NEG	0.35079	0.3967	0.39441	0.39619	0.39595
M127T751_NEG	0.32145	0.29831	0.29527	0.30189	0.30131
M653T334_NEG	0.18327	0.59036	0.59601	0.59221	0.59194
M261T303_NEG	1.207	1.1191	1.1096	1.1057	1.1051
M623T200_NEG	1.3313	1.2496	1.2275	1.2301	1.2277
M799T413_NEG	0.050604	0.13663	0.14371	0.15141	0.1512
M371T224_NEG	2.4296	2.2527	2.2141	2.1999	2.1982
M261T751_NEG	0.043171	0.052923	0.25408	0.254	0.25878
M308T145_NEG	0.71457	0.94244	1.0121	1.0089	1.0072
M797T204_NEG	1.3605	1.3431	1.3426	1.3381	1.3367
M331T30_NEG	1.2648	1.2498	1.2657	1.2579	1.2556
M659T437_NEG	0.77686	0.73092	0.71892	0.715	0.71364
M347T59_NEG	0.093024	0.18917	0.18606	0.18502	0.1852
M313T758_NEG	1.2311	1.1537	1.1367	1.1298	1.1277
M587T307_NEG	0.70409	0.66091	0.65323	0.64912	0.65177
M327T58_NEG	0.36533	0.34307	0.34367	0.34163	0.341
M713T184_NEG	0.59795	0.55679	0.57043	0.57081	0.56976
M408T36_NEG	1.3027	1.2295	1.2698	1.2826	1.2807
M496T337_NEG	0.30306	0.28179	0.27751	0.27589	0.27557
M799T343_NEG	0.60656	0.57136	0.56233	0.55895	0.55807
M583T181_2_NEG	0.01792	0.12838	0.12705	0.13439	0.13914
M516T176_NEG	0.15939	0.47339	0.46497	0.48248	0.48272
M183T752_NEG	0.037754	0.18705	0.29741	0.30289	0.30236
M237T64_NEG	0.4951	0.46776	0.58125	0.57804	0.57715
M637T274_NEG	0.55704	0.58826	0.58748	0.59958	0.63195
M509T251_NEG	0.51916	0.79984	0.977	0.97165	0.97512
M845T356_NEG	1.0093	0.94215	0.9314	0.93227	0.9317
M923T356_NEG	0.18998	0.71843	0.70642	0.70877	0.7074
M271T750_NEG	1.3232	1.3241	1.3354	1.3474	1.346
M1057T306_NEG	0.0029578	0.19786	0.38092	0.37851	0.37909
M349T205_NEG	2.7771	2.813	2.7644	2.7467	2.7422
M587T175_NEG	0.1648	0.30456	0.31542	0.34727	0.34663
M807T447_NEG	0.3745	0.70427	0.69165	0.70282	0.70308
M285T650_NEG	1.4411	1.3364	1.3141	1.3161	1.317
M494T162_NEG	1.2459	1.1615	1.1409	1.1381	1.1373
M405T365_NEG	0.60402	0.56004	0.55009	0.54656	0.54563
M480T353_NEG	0.26343	0.26804	0.27808	0.27644	0.27614
M287T331_NEG	0.24332	0.44365	0.43602	0.436	0.44183
M397T277_NEG	0.12351	0.18519	0.19746	0.20606	0.21214
M917T511_NEG	1.0174	1.0032	0.9862	0.98215	0.98043
M131T31_NEG	0.35985	0.39381	0.53916	0.53578	0.53483
M236T708_NEG	0.42179	0.43261	0.46929	0.47147	0.47082
M421T57_NEG	0.18449	0.17382	0.23703	0.23953	0.23907
M228T184_NEG	0.080306	0.33299	0.37777	0.41533	0.41525
M239T709_NEG	0.63317	0.64381	0.63697	0.65551	0.65476
M507T368_NEG	0.092357	0.15533	0.32295	0.32866	0.33105
M282T138_2_NEG	0.22783	0.27704	0.28154	0.28465	0.2841
M468T173_NEG	0.20293	0.25177	0.26137	0.26305	0.26277
M174T237_NEG	0.71032	0.66971	0.70908	0.71548	0.71514
M921T408_NEG	0.53956	0.57282	0.59254	0.59611	0.59502
M451T247_NEG	0.7255	0.68696	0.72927	0.72788	0.72661
M130T132_NEG	0.29204	0.41634	0.40902	0.40654	0.40591
M831T260_NEG	2.1111	1.9624	1.9272	1.917	1.9133
M299T169_1_NEG	0.43877	0.41962	0.41457	0.41196	0.41637
M454T34_NEG	0.39941	0.44956	0.5052	0.50435	0.50615
M509T372_NEG	0.13325	0.14856	0.2029	0.20159	0.20193
M210T125_NEG	0.35057	0.33897	0.34213	0.35756	0.35736
M386T145_NEG	0.12544	0.28363	0.28454	0.28275	0.28585
M623T294_NEG	0.093292	0.68382	0.67968	0.67531	0.67548
M561T216_NEG	0.41786	0.40554	0.40501	0.40544	0.41289
M507T168_NEG	2.0409	1.8944	1.8791	1.8674	1.8653
M797T422_NEG	0.1917	0.26939	0.27032	0.27497	0.27541
M872T270_NEG	1.4779	1.3744	1.3509	1.3423	1.3398
M267T776_NEG	0.17262	0.18486	0.24845	0.25907	0.25949
M492T173_NEG	0.18772	1.5334	1.5063	1.4988	1.501
M692T226_NEG	1.5914	1.5306	1.5043	1.4967	1.5095
M183T184_NEG	0.091692	0.28245	0.40351	0.45302	0.45248
M236T644_NEG	1.0904	1.0554	1.0726	1.0659	1.0638
M291T46_NEG	1.6992	1.5816	1.5539	1.5461	1.5469
M240T46_NEG	0.74589	0.80478	0.80386	0.7987	0.79978
M237T651_NEG	0.54565	0.51104	0.51129	0.51602	0.51514
M746T227_NEG	0.25071	0.47628	0.46879	0.46718	0.47394
M277T32_NEG	0.62208	0.5768	0.56646	0.56291	0.56334
M211T63_NEG	0.055256	0.11316	0.21076	0.21037	0.2362
M229T758_NEG	0.29009	0.26997	0.28034	0.27856	0.28069
M458T149_NEG	0.43792	0.52917	0.56941	0.56912	0.5686
M271T775_NEG	0.10712	0.13089	0.14166	0.14557	0.15145
M273T58_NEG	0.3806	0.49415	0.51775	0.52258	0.57598
M806T513_NEG	0.88577	0.84519	0.83018	0.82506	0.8236
M289T189_NEG	0.99217	1.0014	1.0289	1.0224	1.0205
M575T391_NEG	1.4033	1.3514	1.3291	1.322	1.3205
M539T273_NEG	0.36178	1.0322	1.0288	1.0319	1.0327
M363T59_NEG	0.45263	0.41969	0.41552	0.41718	0.41783
M287T46_NEG	0.028733	0.097183	0.11565	0.11537	0.11557
M277T37_NEG	2.0004	1.8551	1.828	1.8163	1.8147
M723T350_NEG	0.83807	0.89391	0.88535	0.89481	0.89384
M615T391_NEG	1.7867	1.7174	1.6866	1.6778	1.6751
M255T741_NEG	0.17334	0.19663	0.204	0.20312	0.20282
M207T26_NEG	1.1014	1.0288	1.0132	1.018	1.0163
M309T115_NEG	0.14474	0.21067	0.22784	0.24221	0.2651
M232T708_NEG	0.45924	0.42721	0.42541	0.42539	0.42512
M259T59_NEG	0.043158	0.042621	0.04986	0.052214	0.053037
M384T341_NEG	1.4191	1.3535	1.3304	1.3229	1.3205
M382T190_NEG	0.35973	0.40714	0.41292	0.45605	0.45656
M265T129_NEG	1.8365	2.0311	2.0025	1.994	1.9918
M879T318_NEG	1.1689	1.0911	1.0717	1.0651	1.0642
M913T499_NEG	0.59254	0.57211	0.56394	0.56326	0.56238
M903T323_NEG	0.7067	0.81685	0.80741	0.80265	0.805
M315T484_NEG	3.2248	3.1292	3.096	3.0933	3.0894
M334T189_NEG	0.80915	0.75536	0.81858	0.82828	0.83179
M426T410_NEG	0.2686	0.33842	0.35953	0.35722	0.36207
M900T506_NEG	0.56955	0.57368	0.60526	0.60144	0.60188
M213T633_NEG	0.33436	0.39451	0.39935	0.4161	0.41938
M257T761_NEG	0.37924	0.36655	0.375	0.37821	0.37781
M555T389_NEG	0.017801	0.47351	0.50521	0.54269	0.54869
M401T386_NEG	0.41344	0.40735	0.40096	0.39969	0.3991
M603T170_NEG	0.083034	0.077003	0.14406	0.2922	0.29163
M402T147_NEG	0.82019	0.76055	0.74683	0.74252	0.74364
M319T372_NEG	2.1498	1.9982	1.9979	1.9968	1.993
M417T343_NEG	1.3362	1.2573	1.2413	1.239	1.2379
M177T769_NEG	0.29815	0.27707	0.27245	0.2758	0.27768
M291T59_NEG	0.69193	0.64202	0.63533	0.63211	0.63124
M511T385_NEG	0.39911	0.42915	0.45273	0.45413	0.45686
M777T244_NEG	0.075482	0.43887	0.43979	0.44518	0.44915
M781T351_NEG	0.7742	0.71833	0.70959	0.70628	0.70521
M177T742_NEG	0.18674	0.17854	0.17691	0.17832	0.18607
M253T719_NEG	0.94217	0.91212	0.90475	0.90819	0.90684
M231T750_NEG	0.36189	0.36812	0.363	0.37555	0.3752
M235T56_NEG	1.6464	1.5289	1.513	1.5159	1.5196
M284T103_NEG	0.44565	0.42891	0.42269	0.42113	0.42032
M725T372_NEG	0.40642	0.83429	0.82236	0.82656	0.82517
M719T332_NEG	0.28986	0.49527	0.51874	0.60377	0.60319
M319T37_NEG	0.69091	0.90877	0.89242	0.88825	0.89261
M267T705_NEG	0.74386	0.70989	0.7041	0.70031	0.6996
M356T184_NEG	1.8222	1.8061	1.8474	1.8378	1.838
M192T30_NEG	0.4661	0.43833	0.43196	0.43021	0.4295
M239T742_NEG	0.26182	0.34867	0.3424	0.35046	0.34978
M232T776_NEG	0.042544	0.060596	0.17841	0.17728	0.17694
M335T42_NEG	1.2952	1.2024	1.1819	1.1743	1.1721
M784T501_NEG	0.80493	0.74729	0.79655	0.79321	0.79202
M485T352_NEG	1.0136	0.95101	0.93888	0.93285	0.93164
M284T342_NEG	0.65669	0.6197	0.60906	0.60534	0.60431
M173T50_NEG	0.28832	0.28825	0.29063	0.29485	0.29547
M551T451_NEG	0.29401	0.28256	0.28087	0.27926	0.27959
M782T430_NEG	1.4328	1.3416	1.3356	1.3271	1.326
M270T143_NEG	1.6674	1.6487	1.6278	1.6331	1.6299
M793T391_NEG	2.38	2.2684	2.2278	2.2153	2.2138
M238T66_2_NEG	0.029602	0.20036	0.20361	0.2027	0.20231
M239T769_NEG	0.042378	0.20221	0.19857	0.21985	0.22986
M514T201_NEG	0.8947	0.91482	0.90566	0.90553	0.90613
M265T42_NEG	0.5894	0.58873	0.60299	0.61122	0.61339
M646T372_NEG	1.5549	1.4626	1.4518	1.4528	1.45
M391T231_NEG	0.78107	0.73551	0.72316	0.72737	0.7263
M419T348_NEG	0.16859	0.16038	0.19606	0.26562	0.2787
M409T376_NEG	0.56408	0.5436	0.55621	0.55727	0.55724
M316T133_NEG	3.6174	3.3648	3.3065	3.2869	3.2807
M314T137_NEG	0.67062	0.62517	0.63088	0.63134	0.63031
M289T278_NEG	1.4912	1.4025	1.3861	1.393	1.3918
M357T288_NEG	0.57461	0.93037	0.92402	0.91863	0.92876
M244T178_NEG	0.99574	0.92381	0.94823	0.96384	0.96371
M455T41_NEG	0.90319	0.83754	0.82994	0.82558	0.82397
M426T231_NEG	0.25965	0.43205	0.53546	0.56318	0.57131
M563T182_NEG	0.50902	0.93441	0.9218	0.91867	0.91705
M523T286_NEG	0.48853	0.50667	0.49921	0.49896	0.50212
M239T304_NEG	0.65313	0.60578	0.61229	0.60847	0.61233
M177T15_NEG	0.019025	0.041896	0.073358	0.16062	0.16097
M256T749_NEG	0.16728	0.30451	0.34906	0.34682	0.34688
M737T326_NEG	3.45e-05	0.013807	0.209	0.24468	0.24423
M555T464_NEG	0.076115	0.27574	0.27077	0.26912	0.27134
M369T425_NEG	0.24716	0.30808	0.34956	0.36278	0.36213
M267T193_NEG	0.47951	0.47789	0.54534	0.5465	0.54703
M356T195_NEG	1.2653	1.2001	1.1871	1.1795	1.1787
M198T669_NEG	0.31268	0.29603	0.29417	0.29275	0.29244
M376T168_NEG	0.21697	0.22822	0.28108	0.2805	0.27996
M509T303_NEG	1.0404	1.0471	1.0587	1.0523	1.0565
M357T274_NEG	2.0575	2.1127	2.0763	2.0822	2.0967
M183T714_NEG	0.0027608	0.16116	0.15831	0.15787	0.16729
M1183T294_NEG	0.69143	0.96096	0.97877	0.97314	0.97761
M585T232_NEG	1.5335	1.8779	1.8715	1.8595	1.8589
M391T412_NEG	1.5995	1.5361	1.522	1.5168	1.5198
M467T238_NEG	0.52844	0.49027	0.59792	0.59845	0.69783
M661T193_NEG	0.42761	0.55577	0.54691	0.55008	0.54938
M677T277_NEG	0.51449	0.48084	0.51731	0.53564	0.54374
M268T153_NEG	1.0737	1.0185	1.0197	1.0607	1.0634
M827T362_NEG	0.54008	0.50494	0.5385	0.53798	0.53736
M1187T207_NEG	1.214	1.1298	1.152	1.1463	1.1442
M773T261_NEG	0.20295	0.83241	0.81763	0.81289	0.81287
M924T458_NEG	1.0276	0.99301	0.9753	0.97163	0.97513
M325T154_NEG	0.37209	0.36016	0.38175	0.41106	0.41226
M127T776_NEG	0.25869	0.24161	0.26287	0.26977	0.26927
M663T235_NEG	0.4569	0.42864	0.51592	0.61	0.61799
M843T215_NEG	0.55107	0.67877	0.6892	0.72027	0.72403
M599T226_NEG	2.2122	2.1185	2.0977	2.0848	2.0807
M181T193_NEG	0.38908	0.39957	0.4131	0.41065	0.41871
M639T179_NEG	1.9353	1.8218	1.7921	1.7905	1.7906
M425T226_NEG	1.9316	1.8771	1.8448	1.8562	1.8527
M543T251_NEG	0.66117	1.1437	1.1981	1.1977	1.1968
M371T353_NEG	0.18147	0.27213	0.26925	0.26757	0.26843
M229T730_NEG	0.087165	0.23918	0.2762	0.27872	0.27818
M366T346_NEG	0.095605	0.089038	0.087504	0.08726	0.088099
M841T230_NEG	2.4407	2.3751	2.3334	2.3187	2.3143
M601T220_NEG	0.26058	0.53906	0.67083	0.66754	0.66765
M708T538_NEG	1.4921	1.4099	1.408	1.4039	1.403
M833T242_NEG	0.33051	0.48384	0.4779	0.47591	0.47692
M820T412_NEG	1.1056	1.0285	1.0146	1.0152	1.0192
M571T240_NEG	0.50989	0.51813	0.53582	0.5377	0.54194
M865T349_1_NEG	0.10977	0.10764	0.10993	0.11096	0.11124
M592T305_NEG	0.87507	0.81541	0.80382	0.80058	0.79933
M383T59_NEG	0.55316	0.51289	0.51055	0.50779	0.51095
M316T36_NEG	0.36235	0.37231	0.36646	0.36987	0.36915
M180T15_NEG	0.70273	0.70704	0.74392	0.74209	0.74076
M675T362_NEG	0.35955	0.33998	0.37551	0.37481	0.37411
M529T298_NEG	0.22434	0.48087	0.4752	0.47787	0.48268
M1087T294_NEG	0.036513	0.38854	0.39255	0.39839	0.4003
M633T352_NEG	0.53768	0.57561	0.57202	0.57035	0.57033
M393T367_NEG	0.35213	0.47228	0.4653	0.46231	0.46141
M359T274_NEG	1.1451	1.0643	1.0459	1.0693	1.0682
M585T204_NEG	1.0528	1.1858	1.1645	1.1688	1.1667
M179T152_NEG	0.2104	0.22548	0.22141	0.24391	0.24344
M635T359_NEG	0.88374	0.87548	0.87578	0.87158	0.86987
M555T221_NEG	1.6136	1.5044	1.5482	1.5395	1.5365
M135T201_NEG	0.7795	0.74391	0.74036	0.74397	0.74415
M428T247_NEG	1.4417	1.4638	1.4375	1.4302	1.4295
M367T204_NEG	0.032849	0.30651	0.30099	0.35704	0.36714
M505T350_NEG	0.020556	0.043258	0.29036	0.28952	0.30363
M154T771_NEG	0.57104	0.58719	0.57664	0.57294	0.57183
M321T17_NEG	0.38312	0.38019	0.37652	0.38006	0.37937
M343T243_NEG	1.065	1.0113	1.0132	1.0069	1.0078
M196T174_NEG	0.053994	0.14183	0.14529	0.14436	0.14421
M566T294_NEG	0.21538	0.44591	0.46486	0.4628	0.46192
M665T348_NEG	0.93069	0.8699	0.85713	0.857	0.85667
M233T765_NEG	0.81104	0.75375	0.77299	0.76802	0.76734
M143T89_NEG	0.082968	0.82133	0.81585	0.81143	0.81098
M521T353_NEG	1.1044	1.0289	1.0184	1.012	1.0104
M585T356_2_NEG	0.088649	0.095035	0.094537	0.094567	0.094413
M183T16_NEG	0.43889	0.41951	0.41215	0.4152	0.41776
M419T57_NEG	0.78676	0.83436	0.86419	0.86606	0.8658
M477T251_NEG	0.30259	0.29983	0.38439	0.40262	0.41264
M255T772_NEG	0.75044	0.78782	0.77615	0.77557	0.77994
M563T356_NEG	0.59992	0.69682	0.74398	0.74001	0.73885
M435T134_NEG	0.51309	0.47597	0.46793	0.46653	0.46583
M787T471_NEG	0.43903	0.43638	0.43443	0.43177	0.43096
M160T681_NEG	0.62393	0.58558	0.60063	0.60107	0.60083
M261T45_NEG	0.17584	0.27726	0.31532	0.32773	0.32901
M277T200_NEG	1.6308	1.5403	1.6101	1.6	1.597
M939T501_NEG	0.23767	0.33852	0.43444	0.43417	0.43445
M745T407_NEG	0.95755	1.0434	1.0253	1.0209	1.0191
M231T714_NEG	0.27706	0.3276	0.32458	0.3248	0.32519
M336T139_NEG	0.75807	0.72959	0.72315	0.74316	0.74411
M257T727_NEG	0.0066511	0.099207	0.14668	0.17134	0.18497
M487T216_NEG	0.026908	0.76548	0.7791	0.77591	0.77453
M703T362_NEG	0.2604	0.3609	0.36796	0.37391	0.37354
M753T347_NEG	0.097998	0.4057	0.48186	0.47976	0.47921
M393T368_NEG	0.18288	0.64217	0.65158	0.64957	0.65314
M537T323_NEG	0.22837	0.23002	0.22679	0.22808	0.22786
M229T707_NEG	0.21285	0.217	0.23272	0.23773	0.2399
M587T362_NEG	0.033574	0.33763	0.34765	0.34548	0.34515
M1119T394_2_NEG	0.040115	0.25889	0.28817	0.28719	0.28749
M777T375_NEG	0.17174	0.64384	0.6643	0.66835	0.66812
M807T338_NEG	0.573	0.54285	0.73467	0.73395	0.73255
M340T144_NEG	1.3998	1.8118	1.7801	1.769	1.7656
M239T57_NEG	0.40794	0.37827	0.40012	0.39846	0.40605
M539T151_NEG	0.001833	0.39152	0.39474	0.41262	0.41253
M360T153_NEG	0.35052	0.33104	0.35588	0.35918	0.35853
M747T227_NEG	0.48673	0.57922	0.56924	0.56645	0.56635
M219T138_NEG	0.64763	0.63407	0.68885	0.68473	0.68458
M599T254_NEG	0.042199	0.050867	0.052261	0.052231	0.062325
M178T744_NEG	0.39561	0.40247	0.43757	0.44507	0.44573
M751T347_NEG	0.029224	0.37014	0.46342	0.46149	0.46066
M335T150_NEG	2.7312	2.624	2.6803	2.6639	2.6701
M227T45_NEG	0.31372	0.54789	0.55987	0.5568	0.56306
M175T14_NEG	0.62913	0.58353	0.57677	0.58376	0.59335
M122T56_NEG	0.49311	1.4991	1.4771	1.4701	1.4672
M560T439_NEG	0.28519	0.49934	0.49468	0.50637	0.50588
M737T215_NEG	1.7499	1.6521	1.648	1.6402	1.6377
M479T233_NEG	1.4974	1.5075	1.5109	1.5113	1.5107
M261T703_NEG	0.0010497	0.072149	0.23302	0.24072	0.24261
M398T181_NEG	1.1175	1.0434	1.0253	1.0193	1.0175
M515T196_NEG	1.2231	1.352	1.3279	1.3229	1.3312
M567T261_NEG	0.4927	0.45805	0.4771	0.49947	0.49853
M217T39_NEG	0.259	0.28542	0.28629	0.29793	0.30545
M627T291_NEG	0.79809	0.76778	0.76723	0.78169	0.78155
M1021T293_NEG	1.5167	1.4123	1.3881	1.3811	1.3789
M1071T358_NEG	0.063269	0.59218	0.58406	0.59435	0.59423
M429T153_NEG	1.0393	0.96846	0.97307	0.96774	0.9666
M299T298_NEG	0.087602	0.32454	0.31915	0.32432	0.33143
M268T143_NEG	0.92072	0.91271	0.9003	0.89503	0.89357
M302T83_NEG	0.45661	0.46276	0.50453	0.50597	0.50842
M676T287_NEG	1.3227	1.2294	1.2298	1.2227	1.2242
M322T143_NEG	1.4239	1.3223	1.3013	1.2997	1.2973
M411T298_NEG	0.4981	0.48747	0.49344	0.49677	0.49603
M300T26_NEG	0.81322	0.75408	0.75463	0.75062	0.74963
M97T34_NEG	1.7306	1.6056	1.587	1.5776	1.5757
M675T431_NEG	0.68242	0.70719	0.73888	0.73445	0.73369
M575T446_NEG	1.286	1.2481	1.2342	1.2264	1.2249
M503T246_NEG	2.1545	2.1451	2.1066	2.093	2.0906
M829T245_NEG	1.8642	1.7651	1.7446	1.7334	1.731
M264T175_NEG	1.2082	1.1206	1.1018	1.0971	1.0952
M919T423_NEG	0.43646	0.49131	0.51024	0.51527	0.51447
M861T290_NEG	1.0883	1.2383	1.2226	1.215	1.2159
M863T133_NEG	0.64778	0.6038	0.59544	0.60565	0.60704
M553T391_NEG	0.069422	0.1103	0.28046	0.29975	0.29934
M238T43_NEG	0.47235	1.4068	1.3814	1.3837	1.3898
M139T159_NEG	0.68925	0.87845	0.86266	0.85719	0.85845
M350T152_2_NEG	0.23686	0.24331	0.25087	0.26034	0.26016
M179T15_NEG	0.46528	0.57132	0.57773	0.57436	0.57587
M709T450_NEG	0.17763	0.32972	0.33185	0.34472	0.35464
M565T163_NEG	0.37081	0.36614	0.36023	0.37681	0.37776
M707T329_NEG	0.0099376	0.58752	0.59133	0.58887	0.58778
M359T154_NEG	1.3944	1.3027	1.2814	1.2732	1.2725
M420T187_NEG	3.488	3.4374	3.3823	3.3627	3.3567
M273T273_NEG	0.0025262	0.11919	0.12024	0.14491	0.14509
M565T368_NEG	0.16134	0.17788	0.39411	0.41721	0.41658
M237T188_NEG	1.4733	1.4194	1.3942	1.408	1.4244
M626T444_NEG	0.84203	0.80648	0.80296	0.79929	0.79773
M267T276_NEG	0.56101	0.55716	0.5485	0.56117	0.56441
M678T416_NEG	0.043596	0.27171	0.34618	0.35973	0.36007
M417T248_NEG	0.095317	0.53746	0.54214	0.54058	0.54176
M1119T394_4_NEG	0.020853	0.26705	0.29371	0.29253	0.29301
M587T356_1_NEG	0.95042	0.88715	0.87717	0.8872	0.88872
M631T396_NEG	1.2054	1.1181	1.0984	1.0926	1.0905
M304T83_NEG	0.50708	0.48035	0.5454	0.5452	0.54569
M275T46_NEG	0.50502	0.49541	0.49009	0.48932	0.48913
M259T774_NEG	0.28604	0.35913	0.36123	0.35896	0.35859
M505T328_NEG	0.22818	0.78115	0.77675	0.77607	0.78157
M257T248_NEG	1.9417	1.8854	1.9996	1.9881	1.9844
M479T175_NEG	0.58756	0.69948	0.68843	0.68883	0.69899
M233T70_NEG	0.75702	0.70192	0.70067	0.69694	0.69712
M220T43_NEG	0.48815	0.66208	0.66533	0.66121	0.6621
M183T774_NEG	0.74217	0.71264	0.71558	0.7135	0.71222
M735T391_NEG	2.265	2.1704	2.1321	2.12	2.1169
M511T148_NEG	0.25452	0.23837	0.23562	0.23442	0.23464
M171T45_NEG	0.68369	0.71377	0.70118	0.71146	0.71475
M172T26_NEG	0.63356	0.60432	0.59924	0.59544	0.59434
M75T31_NEG	1.4339	1.3431	1.3203	1.3166	1.3141
M530T38_NEG	0.051579	0.30416	0.31107	0.30915	0.30875
M486T192_NEG	0.10997	0.11328	0.11133	0.178	0.17868
M721T182_NEG	1.9319	1.8566	1.8281	1.8199	1.8169
M258T646_NEG	0.24414	0.42985	0.57059	0.62943	0.62838
M185T34_2_NEG	1.8258	1.7527	1.7521	1.7626	1.7607
M787T228_NEG	1.5997	1.4923	1.4656	1.4575	1.4572
M837T376_NEG	0.095932	0.61344	0.62539	0.62144	0.62038
M391T291_NEG	1.136	1.2978	1.3047	1.2988	1.299
M669T250_NEG	0.66026	0.69251	0.68003	0.67919	0.67798
M335T417_NEG	0.33819	0.3682	0.37751	0.38816	0.38801
M858T509_NEG	0.73259	0.68205	0.67491	0.6759	0.67531
M239T301_NEG	0.0063072	0.018574	0.068263	0.070553	0.073594
M597T372_NEG	0.48685	0.46991	0.49564	0.49307	0.49252
M581T304_NEG	0.060454	0.1555	0.15321	0.15887	0.15971
M684T410_NEG	0.88256	0.82783	0.84113	0.8546	0.85381
M320T183_NEG	0.04198	0.13942	0.14778	0.14871	0.14867
M374T140_NEG	0.69033	0.74233	0.74347	0.78658	0.7851
M395T236_NEG	1.4016	1.3252	1.313	1.3362	1.3353
M319T168_NEG	0.19544	0.25061	0.41205	0.4116	0.41093
M619T208_NEG	0.82751	0.84601	0.83117	0.8307	0.83146
M665T294_NEG	0.09907	0.9776	0.97848	0.97344	0.9719
M152T645_1_NEG	0.15706	0.20365	0.25557	0.25493	0.26317
M317T252_NEG	0.62002	0.6055	0.60063	0.59711	0.59601
M612T190_NEG	1.4753	1.5692	1.5965	1.5863	1.5834
M350T356_NEG	0.015563	0.029824	0.030345	0.032255	0.032388
M263T248_NEG	0.66609	0.6194	0.61066	0.61489	0.61969
M889T485_NEG	0.043176	0.045365	0.045765	0.045823	0.059817
M541T358_2_NEG	2.8855	2.8491	2.8319	2.8498	2.8493
M837T283_NEG	0.41714	0.97657	0.97701	0.97157	0.97039
M719T362_NEG	1.1669	1.0819	1.0657	1.0589	1.0576
M473T306_NEG	1.3251	1.2396	1.2594	1.2777	1.2752
M642T431_NEG	1.473	1.3705	1.3535	1.3542	1.3543
M631T452_NEG	0.56544	0.55819	0.55259	0.5491	0.54802
M695T391_NEG	0.71158	0.66818	0.65814	0.65617	0.66009
M519T220_NEG	0.45563	0.54303	0.54074	0.54057	0.54066
M175T770_NEG	0.88583	0.84442	0.83448	0.83039	0.83142
M479T268_NEG	0.18206	0.20849	0.21722	0.21738	0.22289
M840T493_NEG	4.0423	3.8834	3.8358	3.825	3.819
M998T413_NEG	0.41535	0.38541	0.37868	0.37793	0.38066
M274T25_NEG	1.6482	1.5295	1.5246	1.5157	1.5153
M451T466_NEG	0.36303	0.33889	0.33494	0.33873	0.34907
M430T236_NEG	0.64626	0.72993	0.82362	0.83321	0.83159
M269T176_NEG	1.0297	0.96092	0.94601	0.93993	0.94079
M259T751_NEG	0.8152	0.75646	0.75122	0.75206	0.75079
M274T58_NEG	0.44368	0.62203	0.67364	0.67964	0.67857
M549T249_NEG	1.0823	1.0339	1.0329	1.0351	1.0343
M444T168_NEG	1.0373	1.0117	1.0729	1.0746	1.074
M554T390_NEG	1.2862	1.2119	1.2317	1.2246	1.2222
M385T123_NEG	0.3175	0.29444	0.29264	0.29429	0.30814
M859T502_NEG	0.1537	0.21586	0.27825	0.27899	0.27844
M178T15_NEG	0.37279	0.3858	0.39713	0.4045	0.40613
M175T737_NEG	0.61373	0.64704	0.64515	0.64106	0.64252
M151T151_NEG	0.78667	0.74129	0.75215	0.85024	0.84956
M133T656_1_NEG	0.55151	0.51276	0.62263	0.63061	0.63017
M449T330_NEG	1.431	1.3328	1.3356	1.3275	1.3279
M248T47_NEG	0.11589	0.28681	0.28476	0.28743	0.28732
M466T275_NEG	1.3536	1.2645	1.2515	1.2534	1.2523
M197T24_NEG	0.74811	0.74454	0.7367	0.74488	0.74343
M871T499_NEG	0.046245	0.081941	0.22989	0.26011	0.25963
M422T164_NEG	0.088472	0.08686	0.11347	0.1135	0.11333
M911T495_NEG	0.4564	0.42331	0.4491	0.44803	0.44748
M717T210_NEG	0.25449	0.55086	0.54265	0.53921	0.54388
M131T35_NEG	0.041826	0.36766	0.43	0.42803	0.42747
M509T318_NEG	0.016222	0.24634	0.27417	0.27466	0.27514
M281T67_NEG	0.84616	0.79093	0.82825	0.82619	0.82632
M938T412_NEG	0.15579	0.1482	0.18425	0.25403	0.25447
M99T57_NEG	0.71103	0.67887	0.68582	0.69875	0.69742
M363T159_NEG	1.1179	1.0383	1.0196	1.0148	1.0154
M656T207_NEG	1.9	1.7641	1.7323	1.7229	1.7198
M1075T329_NEG	0.0026993	0.0029975	0.076446	0.10118	0.10344
M515T368_NEG	0.018268	0.092392	0.38368	0.38317	0.3838
M259T16_NEG	0.606	0.58503	0.58118	0.5775	0.58779
M348T200_NEG	1.7119	1.643	1.6192	1.6147	1.6116
M235T170_NEG	0.55204	0.62732	0.6964	0.6954	0.69405
M211T20_NEG	0.51847	0.75695	0.79101	0.81226	0.81129
M733T204_NEG	1.1513	1.2333	1.2178	1.2101	1.2081
M177T706_NEG	0.35052	0.40341	0.40107	0.40334	0.40337
M179T773_NEG	0.064363	0.68139	0.71061	0.71261	0.71137
M229T270_NEG	0.39592	0.38367	0.3842	0.38223	0.38243
M295T172_NEG	0.40662	0.48049	0.48777	0.48529	0.48554
M287T58_NEG	0.18592	0.20017	0.19699	0.19963	0.20029
M445T374_NEG	0.14466	0.13575	0.13555	0.13592	0.13575
M983T223_NEG	0.26391	0.92506	0.93565	0.93377	0.94091
M350T181_NEG	0.54333	0.55145	0.57981	0.58823	0.58726
M911T205_NEG	1.6938	1.9407	1.9744	1.962	1.9583
M317T46_NEG	0.73137	0.72174	0.73353	0.72954	0.73073
M555T296_NEG	0.1248	0.32738	0.32743	0.36953	0.37209
M797T210_NEG	0.39271	0.78763	0.77428	0.76932	0.77692
M264T127_NEG	0.62335	0.57816	0.79889	0.79912	0.79907
M462T161_NEG	0.40207	0.60173	0.59627	0.59654	0.60319
M305T59_NEG	0.29626	0.30406	0.29858	0.29669	0.30067
M209T20_NEG	0.36162	0.39086	0.39319	0.39646	0.39929
M673T304_NEG	0.16801	0.26427	0.26091	0.28241	0.30003
M459T373_NEG	0.2695	0.53538	0.56569	0.56725	0.57709
M502T426_NEG	0.20197	0.36915	0.36367	0.37581	0.37676
M122T120_NEG	0.121	0.11353	0.19739	0.19914	0.20182
M368T191_NEG	0.19404	0.26261	0.28697	0.28569	0.28641
M415T241_NEG	0.87685	0.97395	0.96314	0.9729	0.97158
M641T267_NEG	1.0726	1.0074	0.9935	0.98769	0.98735
M767T373_NEG	1.023	1.0515	1.0326	1.0279	1.0262
M719T210_NEG	0.17205	0.47243	0.46398	0.46124	0.46503
M731T492_NEG	0.3545	0.40864	0.42634	0.4275	0.42767
M376T218_NEG	0.48588	0.47636	0.63079	0.64445	0.64392
M398T375_NEG	1.1079	1.1514	1.1329	1.1299	1.1294
M427T247_NEG	0.42145	0.40177	0.39694	0.39779	0.39795
M345T226_NEG	0.070235	0.20595	0.21457	0.22202	0.22174
M255T705_NEG	0.16436	0.3059	0.33675	0.41296	0.4131
M234T705_NEG	1.0737	1.0529	1.0339	1.0305	1.0286
M729T320_NEG	0.33021	0.58654	0.58422	0.58097	0.5806
M611T188_NEG	0.42131	0.3976	0.43957	0.43687	0.44109
M277T134_NEG	0.99976	1.0567	1.0419	1.0362	1.0358
M226T51_NEG	0.63268	0.58937	0.57946	0.57603	0.5749
M545T213_NEG	0.32479	0.36246	0.46616	0.47687	0.47617
M509T279_NEG	0.20444	0.84693	0.84772	0.84238	0.84745
M435T24_NEG	1.392	1.2922	1.3297	1.3228	1.3207
M223T148_NEG	0.98387	1.0776	1.0641	1.0589	1.0569
M450T148_NEG	0.79636	0.73841	0.74074	0.73602	0.73474
M185T34_3_NEG	1.894	1.8174	1.8275	1.8275	1.8254
M236T58_NEG	1.149	1.4182	1.4074	1.3983	1.3977
M533T368_NEG	1.9281	1.8293	1.7977	1.796	1.7932
M432T162_NEG	0.48389	0.45297	0.44485	0.44221	0.44208
M1061T338_NEG	0.27824	0.2933	0.29662	0.29573	0.29548
M527T341_NEG	0.30533	0.33261	0.37581	0.37552	0.37786
M395T415_NEG	0.12213	0.11711	0.1288	0.13124	0.13103
M405T203_NEG	1.2349	1.1703	1.1744	1.1741	1.1739
M663T220_NEG	1.5848	1.4763	1.4646	1.4582	1.4555
M291T23_NEG	1.6046	1.4881	1.4973	1.4938	1.4957
M233T31_NEG	0.75002	0.69639	0.68815	0.68539	0.68799
M159T10_NEG	0.1786	0.3149	0.33503	0.34392	0.35188
M520T191_NEG	0.41284	0.39203	0.40008	0.40076	0.40114
M256T307_NEG	1.4211	1.3594	1.3349	1.3281	1.3268
M541T450_NEG	0.17316	0.33569	0.33042	0.32955	0.32964
M368T346_NEG	0.37174	0.50868	0.50554	0.50303	0.50299
M282T138_1_NEG	0.054326	0.16491	0.18791	0.20096	0.2006
M887T498_NEG	0.64409	0.62038	0.68882	0.69086	0.68967
M179T26_NEG	1.211	1.1359	1.1283	1.1212	1.119
M359T43_NEG	1.6757	1.5539	1.5341	1.5311	1.5282
M386T186_NEG	0.37039	0.76098	0.78619	0.78205	0.78794
M253T693_NEG	0.62775	0.59437	0.59359	0.59149	0.59034
M233T12_NEG	1.0251	0.99277	0.99484	0.989	0.98726
M243T332_NEG	1.395	1.2942	1.2957	1.3059	1.3035
M945T460_NEG	0.12111	0.24534	0.24564	0.24783	0.24934
M529T369_NEG	1.0148	1.0875	1.0695	1.0746	1.097
M169T27_NEG	1.4338	1.3332	1.3105	1.3046	1.303
M340T34_NEG	1.2652	1.2148	1.1929	1.1863	1.1841
M157T90_NEG	0.058924	0.69066	0.69047	0.68763	0.68759
M600T351_NEG	0.38865	0.36415	0.48037	0.47976	0.47911
M370T174_NEG	1.6353	1.5781	1.6071	1.6145	1.6127
M495T214_NEG	0.5309	0.49262	0.49208	0.49748	0.49753
M179T728_NEG	0.087982	0.11331	0.15008	0.15784	0.15753
M557T486_NEG	1.0738	1.004	1.0791	1.0741	1.0724
M154T740_NEG	0.21689	0.20344	0.19992	0.19935	0.2047
M988T369_NEG	0.44498	0.41483	0.48674	0.48533	0.4859
M361T217_NEG	2.1106	1.9956	1.964	1.9531	1.9517
M371T166_NEG	0.88547	0.83112	0.84356	0.84072	0.83959
M799T423_NEG	0.42075	0.42961	0.42905	0.43275	0.43385
M131T643_NEG	0.96182	0.99465	0.98552	0.98121	0.97936
M803T375_NEG	0.16156	0.54778	0.55806	0.55574	0.58451
M411T246_2_NEG	0.71389	0.93818	0.94361	0.94892	0.94745
M161T25_NEG	1.1875	1.1014	1.0945	1.0875	1.0872
M725T368_1_NEG	0.038856	0.46942	0.59973	0.59741	0.59651
M387T206_NEG	1.7796	2.1445	2.1276	2.114	2.1099
M286T180_NEG	0.33252	0.49177	0.48449	0.48138	0.48121
M577T379_NEG	1.3903	1.2924	1.2759	1.2677	1.2653
M792T510_NEG	1.7898	1.6654	1.6403	1.6298	1.6272
M152T159_NEG	0.98311	1.1919	1.1704	1.1681	1.1667
M166T37_NEG	0.08072	0.081184	0.089129	0.088596	0.093502
M205T26_NEG	0.05985	0.058241	0.29699	0.29696	0.30922
M260T57_NEG	0.072291	0.073325	0.12473	0.13501	0.13584
M430T167_NEG	0.099965	0.14418	0.1416	0.15878	0.16173
M535T181_NEG	0.22962	0.25638	0.2636	0.27625	0.27672
M97T58_NEG	0.14398	0.18109	0.19038	0.20912	0.23167
M469T291_2_NEG	0.47207	0.44011	0.43772	0.45488	0.45541
M831T384_NEG	0.85221	0.90567	0.90562	0.90192	0.90141
M366T34_1_NEG	0.38797	0.36281	0.35737	0.37032	0.37004
M234T764_NEG	0.19826	0.35758	0.36532	0.37512	0.37452
M195T135_NEG	0.31186	0.29327	0.28857	0.289	0.28861
M99T691_NEG	0.16655	0.37324	0.41241	0.41082	0.41008
M665T290_NEG	1.9296	1.7909	1.782	1.7745	1.7711
M99T739_NEG	0.025587	0.06451	0.19993	0.19925	0.21049
M313T385_NEG	0.628	0.64094	0.63275	0.62879	0.62964
M755T382_NEG	0.6313	0.62947	0.62166	0.6212	0.62021
M235T57_NEG	0.20312	0.18896	0.18564	0.20375	0.20335
M97T725_NEG	0.52114	0.61285	0.60232	0.59891	0.59786
M217T170_NEG	2.3525	2.2851	2.244	2.2296	2.2253
M399T35_NEG	0.96989	1.0416	1.025	1.0447	1.0429
M757T409_NEG	0.14774	0.16558	0.20841	0.20736	0.20744
M99T714_NEG	0.98053	0.95206	0.94399	0.93872	0.9369
M389T291_NEG	0.67002	0.64691	0.63744	0.65168	0.65419
M235T277_NEG	0.71251	0.90984	0.92717	0.92164	0.9229
M498T363_NEG	1.5998	1.4834	1.4839	1.4753	1.4729
M407T376_NEG	0.32098	0.73008	0.77753	0.77293	0.77472
M99T768_NEG	0.7352	0.6822	0.6699	0.66868	0.66742
M547T168_NEG	0.10049	0.41307	0.42047	0.4365	0.43843
M321T253_NEG	1.1009	1.0835	1.0757	1.0849	1.0852
M267T357_NEG	0.68567	0.68514	0.67714	0.67507	0.67474
M783T498_1_NEG	0.7283	0.67551	0.77919	0.78199	0.78813
M136T159_NEG	1.019	1.1936	1.1721	1.1707	1.1695
M473T229_NEG	3.2423	3.058	3.0045	2.9858	2.98
M267T366_NEG	0.26133	0.30707	0.33049	0.337	0.3434
M455T409_NEG	0.20668	0.19374	0.21227	0.22881	0.2329
M214T170_NEG	0.96307	0.9098	0.89339	0.91	0.91153
M465T372_NEG	0.20112	0.26117	0.33661	0.33781	0.33717
M267T168_NEG	0.82482	0.78238	0.79968	0.79513	0.79447
M295T46_NEG	1.0002	0.94382	0.9268	0.92365	0.92186
M413T58_NEG	1.1634	1.0917	1.1915	1.2029	1.2016
M97T763_NEG	0.31701	0.30189	0.29711	0.29777	0.29724
M329T199_NEG	1.9581	1.8156	1.7833	1.773	1.77
M315T328_NEG	0.6224	0.68027	0.68967	0.68577	0.68861
M739T500_NEG	1.0908	1.0302	1.0566	1.0509	1.0545
M547T216_NEG	5.2325	5.0579	4.9682	4.9522	4.9444
M222T37_NEG	1.1469	1.0659	1.0511	1.0486	1.0466
M319T736_NEG	1.7222	1.5997	1.5711	1.5618	1.5588
M293T24_NEG	0.62744	0.72866	0.71643	0.73393	0.73527
M857T448_NEG	0.39483	0.40956	0.40218	0.40476	0.40397
M669T368_NEG	0.14212	0.1733	0.41634	0.41416	0.4162
M664T206_NEG	1.2926	1.234	1.2137	1.2171	1.2152
M727T184_NEG	1.0806	1.0767	1.0635	1.0751	1.073
M352T163_NEG	0.33883	0.52941	0.56484	0.63533	0.63967
M316T58_NEG	0.089234	0.26965	0.31713	0.32834	0.33037
M413T386_NEG	0.053009	0.053258	0.052415	0.057239	0.057248
M593T184_NEG	0.035326	0.45734	0.45951	0.46431	0.46401
M535T159_NEG	2.7912	2.5885	2.5452	2.5346	2.5297
M208T58_NEG	0.42294	0.57724	0.56688	0.59824	0.60507
M351T646_NEG	0.34957	0.32628	0.32045	0.35246	0.36104
M297T168_NEG	0.84163	0.78049	0.77526	0.77265	0.77146
M885T225_NEG	1.1278	1.3568	1.3686	1.3598	1.3595
M619T374_NEG	1.3883	1.3754	1.3851	1.3762	1.3736
M319T768_NEG	0.63088	0.6076	0.59932	0.59791	0.60032
M269T704_NEG	0.099731	0.31709	0.31699	0.31497	0.31449
M255T248_NEG	0.32933	0.60014	0.60193	0.62574	0.62551
M185T26_NEG	1.3084	1.3999	1.3835	1.3756	1.3738
M381T409_NEG	0.44023	0.41414	0.4225	0.42126	0.42179
M379T287_NEG	2.1258	1.9788	1.9432	1.9308	1.9271
M553T355_NEG	1.012	0.93835	0.93479	0.93079	0.92972
M545T322_NEG	0.058956	0.1128	0.11791	0.11987	0.1198
M451T236_NEG	0.85604	0.79429	0.81713	0.82689	0.82666
M517T201_NEG	0.02361	0.10184	0.11475	0.11403	0.11399
M619T391_NEG	1.8785	1.7928	1.761	1.7567	1.7546
M315T670_NEG	0.67718	0.69656	0.70878	0.70426	0.70457
M127T105_NEG	0.097448	0.26759	0.2643	0.2675	0.27632
M313T714_NEG	1.3637	1.3052	1.3249	1.3229	1.3204
M294T62_NEG	0.95243	0.89037	0.89375	0.88866	0.88798
M311T503_NEG	1.6576	1.5425	1.5212	1.521	1.518
M891T445_2_NEG	0.9121	0.86588	0.86927	0.86641	0.86489
M201T660_NEG	0.39905	0.47624	0.46777	0.46534	0.46517
M779T375_NEG	0.32596	0.51875	0.54411	0.54165	0.54064
M513T219_NEG	0.006016	0.51477	0.56501	0.65752	0.65668
M377T283_NEG	1.9544	1.9762	1.966	1.9683	1.9658
M397T311_NEG	0.021782	0.024431	0.10201	0.11087	0.11195
M227T236_NEG	0.2226	0.25001	0.24671	0.27453	0.27605
M169T106_NEG	0.42751	0.70768	0.72277	0.82157	0.82062
M403T148_1_NEG	0.26724	0.48109	0.47989	0.4768	0.47602
M317T173_NEG	0.15247	0.29004	0.3159	0.32376	0.32314
M663T350_NEG	1.3874	1.4257	1.4273	1.4243	1.423
M346T142_NEG	0.60926	0.86354	0.85061	0.84944	0.85039
M228T58_NEG	1.1297	1.0635	1.047	1.0414	1.0397
M761T497_NEG	0.14678	0.14096	0.31162	0.31117	0.32176
M117T26_1_NEG	0.60623	0.60084	0.59088	0.58754	0.58754
M534T387_NEG	2.2309	2.0778	2.048	2.035	2.0312
M744T410_NEG	1.0415	0.96865	0.97351	0.98159	0.98284
M450T168_NEG	0.28468	0.27819	0.35094	0.35311	0.35286
M721T379_NEG	1.0566	1.0808	1.062	1.0566	1.0551
M390T410_NEG	0.17229	0.20379	0.26344	0.26262	0.26497
M313T447_NEG	2.885	2.8891	2.8692	2.8857	2.8836
M425T171_NEG	2.0501	2.0408	2.03	2.0201	2.0162
M791T213_NEG	3.1272	3.0712	3.0545	3.0377	3.0318
M223T219_NEG	2.9703	2.7785	2.7431	2.7259	2.7218
M807T370_NEG	0.25103	1.1109	1.0915	1.0875	1.0861
M675T218_NEG	0.048039	0.25216	0.2604	0.26056	0.26088
M535T220_NEG	1.3148	1.5485	1.5231	1.5358	1.5693
M194T14_NEG	0.70195	0.65769	0.65773	0.6535	0.65294
M338T187_NEG	1.485	1.4525	1.4305	1.4238	1.4224
M423T250_NEG	0.42101	0.46796	0.48383	0.50722	0.50886
M653T409_NEG	0.7871	0.77089	0.75715	0.7668	0.76531
M286T160_NEG	1.595	1.5009	1.5661	1.5563	1.5641
M378T193_NEG	0.024363	0.068437	0.38957	0.41836	0.42016
M199T768_NEG	0.1616	0.54678	0.54487	0.54165	0.54462
M753T482_NEG	2.6579	2.4685	2.458	2.454	2.4515
M673T347_NEG	0.74373	0.70115	0.73418	0.73251	0.73289
M425T298_NEG	1.2924	1.2615	1.2617	1.254	1.2515
M153T26_NEG	1.2655	1.174	1.1788	1.1716	1.1694
M445T168_NEG	0.2249	0.21199	0.51248	0.51228	0.51147
M401T148_NEG	0.20945	0.20386	0.22666	0.22557	0.22543
M303T164_NEG	2.2699	2.1121	2.0775	2.0641	2.0605
M184T169_NEG	0.12611	0.19617	0.19588	0.19523	0.19645
M244T98_NEG	0.59234	0.55612	0.64196	0.65481	0.65483
M545T241_NEG	1.7062	1.7451	1.7197	1.7106	1.7211
M211T235_NEG	0.32894	0.43153	0.47947	0.59927	0.61526
M119T644_NEG	1.5494	1.6551	1.6261	1.6157	1.6133
M361T326_NEG	0.70127	0.65084	0.64486	0.6457	0.645
M434T252_NEG	0.12451	0.14025	0.15445	0.15369	0.15375
M547T448_NEG	0.40596	0.37646	0.46447	0.47539	0.47894
M201T20_NEG	1.2208	1.2393	1.2221	1.2143	1.2119
M324T165_NEG	0.46553	0.48306	0.47482	0.47196	0.47337
M147T241_NEG	0.30746	0.28616	0.28115	0.29248	0.29689
M187T44_NEG	0.5896	0.64365	0.63204	0.62973	0.64167
M393T138_NEG	1.6058	1.4942	1.4673	1.4599	1.4578
M451T208_NEG	0.98736	0.96584	0.95035	0.95164	0.95174
M354T333_NEG	0.22253	0.20644	0.44888	0.44603	0.44978
M457T343_NEG	2.268	2.1321	2.0998	2.0898	2.0859
M1001T329_NEG	0.17787	0.56798	0.56124	0.55894	0.56535
M310T144_NEG	1.5911	1.5799	1.5853	1.5818	1.5788
M242T153_NEG	1.2008	1.1366	1.1183	1.1156	1.1134
M755T198_NEG	0.82705	0.77749	0.76457	0.75999	0.76177
M377T54_NEG	0.0095682	0.016604	0.016509	0.01712	0.017087
M177T764_NEG	0.59171	0.54904	0.54464	0.54115	0.54013
M429T185_NEG	0.79815	0.74006	0.73496	0.73187	0.73114
M456T247_NEG	0.77219	0.74617	0.75608	0.75689	0.75575
M747T405_NEG	1.6135	1.5939	1.5656	1.5774	1.5793
M636T493_NEG	0.93908	0.89136	0.87705	0.87489	0.87443
M343T56_NEG	0.39729	0.83529	0.82194	0.81744	0.81586
M262T132_NEG	0.31286	0.41991	0.41285	0.41034	0.40972
M392T196_NEG	1.1597	1.2433	1.2607	1.2737	1.2716
M565T338_NEG	0.71916	0.76427	0.7666	0.76413	0.76276
M304T60_NEG	1.7767	1.6661	1.6519	1.6534	1.6536
M541T209_NEG	1.2159	1.5281	1.5135	1.5068	1.5075
M304T167_NEG	0.56506	0.53558	0.53454	0.53424	0.53319
M197T58_NEG	0.75018	1.2465	1.2283	1.2204	1.2258
M151T106_NEG	0.40913	0.68018	0.69944	0.80308	0.80214
M1130T202_NEG	0.93973	0.87613	0.86567	0.86413	0.86636
M345T25_NEG	0.99383	0.92155	0.90997	0.91088	0.90953
M940T413_NEG	0.29531	0.28623	0.28265	0.2896	0.29859
M455T247_NEG	0.52672	0.50146	0.59006	0.59382	0.59269
M181T775_NEG	0.056758	0.080724	0.16977	0.17626	0.18352
M432T247_NEG	0.27213	0.37169	0.36611	0.36765	0.36702
M362T380_NEG	1.1507	1.1259	1.1057	1.1222	1.1207
M390T24_NEG	2.8332	2.6357	2.5923	2.5757	2.5717
M260T150_NEG	0.49851	0.47248	0.47957	0.48235	0.48182
M251T44_NEG	0.38048	0.53523	0.52573	0.52334	0.52232
M332T128_NEG	0.22424	0.21058	0.25031	0.27185	0.27141
M449T381_NEG	1.8455	1.768	1.8122	1.8149	1.8114
M487T398_NEG	0.04384	0.69519	0.69187	0.70049	0.69953
M757T365_NEG	0.48087	0.46755	0.51053	0.50804	0.50714
M323T43_NEG	0.028054	0.036023	0.046923	0.080322	0.09323
M233T722_NEG	0.5222	0.5757	0.60417	0.60061	0.59982
M231T773_NEG	0.80017	0.76781	0.75446	0.75707	0.75652
M425T422_NEG	0.69938	0.64847	0.67154	0.66758	0.66798
M345T644_NEG	1.5183	1.4263	1.4196	1.4118	1.4092
M429T206_NEG	0.36159	1.003	0.99752	1.0004	0.99853
M645T481_NEG	0.85701	0.80007	0.78573	0.78134	0.78001
M409T298_NEG	0.58041	0.58115	0.58291	0.5832	0.58219
M793T372_NEG	0.27671	0.28384	0.31608	0.31576	0.31529
M260T35_NEG	0.041938	0.17745	0.17602	0.19562	0.19915
M490T236_NEG	0.43823	0.40683	0.40259	0.42533	0.42603
M237T12_NEG	0.76207	0.70662	0.69389	0.69558	0.69512
M553T253_NEG	0.64841	0.96176	1.0356	1.0295	1.0277
M814T460_NEG	1.1472	1.0661	1.0616	1.0558	1.063
M345T196_NEG	0.30499	0.71205	0.7378	0.74124	0.74225
M871T269_NEG	1.0131	0.97741	0.96021	0.95651	0.95465
M826T509_NEG	0.69642	0.66124	0.66076	0.65845	0.65815
M297T363_NEG	2.1132	1.9715	1.9375	1.9255	1.9217
M224T60_NEG	0.48672	0.51513	0.50717	0.50494	0.50405
M857T230_NEG	1.6897	1.7658	1.7459	1.7403	1.7379
M326T451_NEG	1.2503	1.1593	1.1423	1.1371	1.1369
M111T148_NEG	0.81728	0.77519	0.77284	0.78559	0.78405
M307T131_NEG	1.0156	0.99624	0.98058	0.97639	0.99525
M279T314_NEG	0.12712	0.22272	0.23253	0.26218	0.27179
M593T168_NEG	0.10533	0.14515	0.15967	0.16899	0.16929
M715T161_NEG	0.70422	0.66343	0.6574	0.65322	0.65637
M200T42_NEG	0.67219	0.62817	0.61843	0.61552	0.61436
M659T408_NEG	0.15103	0.46753	0.46504	0.46686	0.46608
M99T665_NEG	0.20693	0.30249	0.30184	0.30419	0.3069
M741T202_NEG	1.1229	1.0954	1.0762	1.0776	1.0756
M637T192_NEG	0.33113	0.30756	0.40192	0.41779	0.42065
M254T54_NEG	1.479	1.473	1.455	1.4593	1.4572
M1015T276_NEG	0.39102	0.38134	0.37736	0.38376	0.38317
M222T31_NEG	0.4352	0.60959	0.6007	0.62044	0.64372
M411T380_NEG	0.86144	0.96015	0.95764	0.95182	0.95048
M581T204_NEG	2.3603	2.2476	2.2432	2.2292	2.2254
M325T189_NEG	2.9335	2.7831	2.7949	2.777	2.7721
M441T252_NEG	0.39413	0.38699	0.45112	0.46488	0.47371
M175T698_NEG	2.0655	1.957	1.9258	1.9136	1.9099
M199T725_NEG	0.2656	0.25219	0.25954	0.28475	0.30616
M318T145_NEG	0.19836	0.26064	0.25757	0.2566	0.25614
M325T138_NEG	2.2074	2.0703	2.0389	2.027	2.0238
M150T272_NEG	0.57884	0.57231	0.56223	0.56363	0.56253
M237T43_NEG	0.83351	1.7241	1.6936	1.683	1.6799
M339T34_NEG	0.41853	0.39596	0.39669	0.40466	0.40911
M686T410_NEG	1.2144	1.1277	1.129	1.1344	1.1345
M823T498_NEG	1.4634	1.4479	1.4226	1.4145	1.4121
M235T217_NEG	0.03853	0.15229	0.25316	0.25987	0.26161
M761T374_NEG	0.29697	0.29534	0.29216	0.29824	0.29865
M365T303_NEG	0.39267	0.38306	0.41119	0.41572	0.42193
M445T148_NEG	0.98877	0.92272	0.94384	0.95704	0.95586
M549T174_NEG	2.6626	2.5165	2.4841	2.4705	2.4671
M164T32_NEG	0.19818	0.18377	0.33457	0.33603	0.33689
M889T368_NEG	0.26129	0.36088	0.38452	0.38754	0.38717
M295T352_NEG	1.1738	1.09	1.0715	1.0694	1.0708
M430T168_NEG	0.52928	0.51322	0.50586	0.51685	0.51599
M845T498_NEG	0.4883	0.69658	0.73963	0.73537	0.73617
M317T225_NEG	0.21736	0.37053	0.37112	0.37658	0.38561
M379T147_NEG	1.7352	1.6875	1.6583	1.6478	1.6506
M212T34_NEG	0.35187	0.54687	0.54192	0.54149	0.54439
M817T489_NEG	0.19721	0.18706	0.21837	0.22436	0.22551
M377T171_NEG	0.31064	0.34187	0.33916	0.33891	0.33902
M789T482_NEG	2.9359	2.7236	2.7096	2.7018	2.6999
M206T175_NEG	0.63776	0.70874	0.7793	0.77752	0.77745
M269T776_NEG	0.2688	0.2596	0.279	0.27808	0.27819
M467T166_NEG	2.0085	1.8643	1.8402	1.8327	1.8293
M388T169_NEG	0.45827	0.52949	0.56878	0.56516	0.56711
M775T452_NEG	0.53464	0.60461	0.60156	0.60327	0.60209
M255T663_NEG	0.0087485	0.024894	0.11836	0.13899	0.14152
M511T266_NEG	1.2474	1.3388	1.3276	1.3191	1.3168
M346T183_NEG	0.69893	0.69337	0.68087	0.69495	0.69557
M513T368_NEG	0.80136	0.80059	0.88702	0.88315	0.88148
M324T248_NEG	0.50552	0.47123	0.46837	0.46572	0.4652
M391T337_NEG	1.0208	1.1631	1.1475	1.1403	1.1417
M241T23_NEG	0.35399	0.42795	0.4238	0.42139	0.42057
M509T262_NEG	0.38939	0.4632	0.45675	0.45382	0.45657
M819T257_NEG	0.3925	0.49084	0.48472	0.48368	0.49426
M505T246_NEG	2.6386	2.5511	2.5053	2.4901	2.4868
M633T194_NEG	0.027871	0.29735	0.29254	0.31333	0.3128
M259T725_NEG	0.8384	0.81163	0.80661	0.80239	0.80082
M549T318_NEG	0.30287	0.45636	0.45198	0.47198	0.47141
M234T734_NEG	0.69318	0.65366	0.64939	0.64977	0.64862
M459T429_NEG	0.61609	0.95971	0.94846	0.97122	0.96945
M417T195_NEG	0.20684	0.33838	0.3486	0.34759	0.36116
M285T59_NEG	0.64712	0.60096	0.61754	0.61946	0.61827
M727T394_NEG	0.45406	0.44719	0.44382	0.44467	0.44393
M199T37_NEG	0.90653	0.86631	0.85304	0.85127	0.8557
M307T155_2_NEG	0.5425	0.71989	0.73783	0.73326	0.73186
M528T294_NEG	0.76278	0.70727	0.74277	0.74389	0.74323
M281T59_NEG	0.039971	0.18117	0.19185	0.20468	0.21983
M220T162_NEG	1.3905	1.2908	1.3181	1.3208	1.3184
M187T33_NEG	0.038716	0.076332	0.13962	0.14385	0.1495
M187T130_NEG	1.7789	1.6503	1.6382	1.634	1.6349
M721T431_NEG	0.17068	0.16585	0.163	0.16407	0.16698
M1027T339_NEG	1.2188	1.4327	1.4078	1.4102	1.4079
M766T419_NEG	0.25541	0.36067	0.37588	0.38496	0.38463
M332T155_NEG	0.17109	0.6746	0.68996	0.68553	0.68539
M587T379_NEG	0.78219	0.72556	0.71813	0.71372	0.71241
M287T297_NEG	0.57505	0.56474	0.65011	0.6474	0.64735
M130T752_NEG	0.26243	0.2584	0.25911	0.26799	0.27343
M315T35_NEG	0.75264	0.70001	0.68949	0.69164	0.6934
M623T407_NEG	0.39407	0.98165	0.97806	0.98048	0.97858
M412T36_NEG	0.47804	0.53149	0.5521	0.54856	0.54836
M539T239_NEG	0.20794	0.22771	0.41158	0.42691	0.42664
M291T319_NEG	2.0987	1.9462	1.9113	1.9077	1.9061
M293T41_NEG	0.49203	0.45622	0.44928	0.44821	0.44881
M423T188_NEG	1.3358	1.2415	1.2207	1.2134	1.2111
M490T247_NEG	0.38249	0.35503	0.41441	0.42524	0.42497
M397T326_NEG	0.79378	0.76172	0.76283	0.75899	0.75767
M311T447_NEG	0.11456	0.30893	0.30356	0.31288	0.31707
M563T339_NEG	0.42521	0.42263	0.41999	0.4192	0.41858
M305T308_NEG	0.8075	0.84548	0.83593	0.83059	0.82967
M823T398_NEG	0.31676	0.29373	0.2968	0.29759	0.29729
M475T306_NEG	0.94809	0.87977	0.88715	0.89581	0.89408
M309T57_NEG	0.36249	0.37077	0.36444	0.3657	0.36553
M337T30_NEG	1.1786	1.145	1.159	1.1528	1.1546
M545T228_NEG	0.23092	0.65053	0.64086	0.63685	0.64306
M609T277_NEG	0.56216	0.57236	0.57781	0.57645	0.57535
M467T198_NEG	1.0626	1.0524	1.0564	1.0653	1.0673
M257T150_NEG	2.2516	2.0993	2.0615	2.0492	2.0454
M312T289_NEG	1.5763	1.51	1.5131	1.5193	1.5163
M284T144_NEG	0.14724	0.14013	0.14126	0.14126	0.14182
M238T180_NEG	0.29816	0.29388	0.32439	0.3287	0.32883
M129T217_NEG	0.12205	0.60135	0.59684	0.59898	0.60147
M562T436_NEG	0.4998	0.63559	0.62429	0.62029	0.62243
M387T233_NEG	1.4317	1.3813	1.3566	1.3591	1.3655
M717T259_NEG	0.36607	1.1348	1.1232	1.132	1.1298
M82T120_NEG	0.24174	0.26977	0.28735	0.28577	0.29099
M211T665_NEG	1.1589	1.0747	1.0563	1.0499	1.0479
M83T32_NEG	1.1571	1.0737	1.056	1.0506	1.0495
M143T643_NEG	0.21403	0.333	0.33789	0.33641	0.33631
M287T97_NEG	0.053922	0.061735	0.083113	0.083308	0.084841
M586T307_NEG	1.1775	1.0976	1.099	1.0921	1.0932
M835T490_NEG	0.62899	0.72138	0.71901	0.71604	0.71538
M383T151_NEG	1.1307	1.0863	1.0709	1.0724	1.0733
M509T350_NEG	0.064581	0.069529	0.19761	0.21801	0.21774
M606T451_NEG	0.038955	0.041545	0.064936	0.064788	0.064869
M709T498_NEG	0.6559	0.68421	0.69228	0.70991	0.70865
M1165T199_NEG	0.63781	0.74267	0.73107	0.72664	0.72551
M129T146_NEG	0.11629	0.28159	0.27688	0.29322	0.29292
M158T46_NEG	1.0515	1.0107	0.99494	0.99114	0.98944
M671T347_NEG	0.30104	0.29921	0.32409	0.32213	0.3217
M159T645_NEG	0.40003	0.66386	0.69466	0.71449	0.71309
M495T280_NEG	0.32322	0.32192	0.31697	0.31791	0.3183
M225T35_NEG	3.1637	2.9679	2.9145	2.8959	2.891
M199T54_NEG	0.45642	0.42454	0.55626	0.55354	0.5531
M755T213_NEG	3.0632	3.0252	3.0099	2.9936	2.9878
M345T303_NEG	0.95745	0.95901	0.96508	0.96075	0.95921
M461T169_NEG	0.37527	0.37631	0.37223	0.37856	0.3863
M829T498_NEG	0.75645	0.70735	0.74315	0.73875	0.74319
M181T710_NEG	0.19999	0.18549	0.19352	0.19244	0.19677
M855T257_NEG	0.087276	0.63012	0.61915	0.62336	0.63333
M924T501_NEG	0.77904	0.77823	0.76957	0.76539	0.76405
M523T158_NEG	1.0191	1.0983	1.0828	1.0788	1.0768
M355T225_NEG	0.65117	0.60648	0.61302	0.6095	0.61014
M374T306_NEG	0.41519	0.38672	0.39972	0.42539	0.42649
M767T207_NEG	1.243	1.1617	1.1429	1.1358	1.1341
M735T362_NEG	0.37399	0.34772	0.38302	0.38268	0.38228
M482T353_NEG	0.20841	0.20067	0.21675	0.21537	0.21501
M361T192_NEG	0.079237	0.16597	0.43267	0.45145	0.45112
M385T450_NEG	0.14714	0.27691	0.27538	0.28527	0.29056
M479T196_NEG	1.1906	1.2422	1.2935	1.3122	1.3099
M421T371_NEG	0.90335	0.97678	0.98738	0.98297	0.98108
M313T137_NEG	0.59014	0.58134	0.57258	0.58781	0.58668
M132T741_NEG	1.1372	1.0545	1.0355	1.0318	1.0303
M659T374_NEG	0.23948	0.43116	0.46646	0.47119	0.47161
M829T230_NEG	0.085696	0.24524	0.24719	0.25154	0.25269
M986T514_NEG	0.82893	0.7967	0.78389	0.77912	0.77765
M287T321_NEG	1.4828	1.3865	1.3833	1.3983	1.3956
M469T257_NEG	0.19667	0.26461	0.43703	0.43774	0.43783
M253T36_NEG	1.0102	1.0433	1.0324	1.0329	1.0315
M242T34_NEG	0.18058	0.17747	0.17583	0.17472	0.17494
M720T511_NEG	0.85575	0.95553	0.93831	0.93285	0.93187
M585T178_NEG	0.46404	0.448	0.47103	0.47092	0.47005
M300T158_NEG	0.24932	0.27747	0.27664	0.28537	0.28482
M313T221_NEG	0.30665	0.33716	0.36159	0.36307	0.36568
M313T56_NEG	0.079592	1.9852	1.9589	1.9463	1.9446
M397T189_NEG	0.022963	0.25269	0.35836	0.35734	0.36208
M579T231_NEG	1.168	1.1771	1.172	1.1651	1.1654
M236T299_NEG	0.4172	0.78417	0.77007	0.79783	0.79839
M189T59_NEG	0.02176	0.11401	0.11646	0.15244	0.15243
M583T273_NEG	0.25504	0.812	0.82064	0.83841	0.84528
M177T712_NEG	0.23849	0.22231	0.22657	0.31606	0.3155
M795T421_NEG	0.42271	0.58211	0.57187	0.5682	0.57312
M351T329_NEG	0.69121	0.69508	0.72631	0.72475	0.72435
M605T294_NEG	0.45798	0.81565	0.81784	0.81429	0.81415
M158T776_NEG	1.086	1.0338	1.0732	1.0965	1.0947
M469T250_NEG	0.81937	0.82184	0.92922	0.92874	0.92845
M181T757_NEG	0.48748	0.61603	0.63643	0.63968	0.63955
M199T165_NEG	1.1996	1.1264	1.1699	1.1629	1.1608
M401T288_NEG	1.0728	1.0484	1.0498	1.0434	1.0418
M414T169_NEG	0.025597	0.035372	0.31606	0.31693	0.31631
M601T338_NEG	0.11281	0.25705	0.25921	0.26553	0.26507
M437T271_NEG	0.2497	0.44332	0.46391	0.46093	0.46231
M337T387_NEG	0.5024	0.49776	0.5075	0.51727	0.51651
M130T778_NEG	0.62914	0.71645	0.7047	0.70097	0.69961
M371T357_NEG	0.19594	0.19026	0.21322	0.25767	0.26481
M86T36_NEG	0.18448	0.3189	0.35032	0.3484	0.3524
M145T53_NEG	0.10271	0.17397	0.17104	0.18651	0.21384
M723T241_NEG	0.24609	0.57233	0.57687	0.574	0.57799
M491T133_NEG	0.05148	0.051569	0.12179	0.20348	0.24178
M895T449_NEG	0.11194	0.30248	0.30067	0.30061	0.30003
M425T24_NEG	2.6703	2.4767	2.4495	2.4356	2.4323
M299T225_NEG	2.4233	2.2867	2.2486	2.2342	2.233
M284T173_NEG	1.2983	1.212	1.1903	1.1834	1.1832
M235T773_NEG	0.10178	0.1654	0.20208	0.23895	0.23867
M221T277_NEG	0.028656	0.23109	0.2818	0.28011	0.28038
M381T205_NEG	0.47306	0.44003	0.43738	0.45269	0.45528
M445T196_NEG	0.38334	0.36479	0.3592	0.3729	0.37223
M716T497_NEG	0.11399	0.11925	0.1409	0.14336	0.14919
M318T315_NEG	0.20069	0.32423	0.3481	0.35639	0.3558
M538T194_NEG	0.034914	0.045243	0.045827	0.064241	0.064463
M298T132_1_NEG	0.092972	0.11839	0.15501	0.15454	0.15944
M269T36_NEG	2.7114	2.6077	2.6339	2.6173	2.6157
M269T747_NEG	1.4119	1.3094	1.287	1.2801	1.2789
M441T182_NEG	0.03371	0.031258	0.16316	0.19902	0.20625
M515T168_NEG	0.13379	0.13047	0.47404	0.48237	0.48802
M1031T334_NEG	0.93913	0.87931	0.86605	0.86085	0.85994
M571T209_NEG	0.97355	0.90452	0.97026	0.96517	0.97088
M583T262_NEG	0.54746	0.72689	0.73867	0.75713	0.75663
M471T217_NEG	0.041533	0.14029	0.30064	0.31129	0.31588
M312T74_NEG	0.1576	0.29888	0.41907	0.42448	0.42406
M783T238_NEG	0.13593	0.45977	0.45159	0.49154	0.49173
M59T763_NEG	0.084173	0.34339	0.33889	0.34007	0.33943
M346T147_NEG	0.33029	0.35081	0.40923	0.41036	0.40956
M941T204_NEG	0.8514	1.2784	1.3056	1.2974	1.2966
M777T426_NEG	0.51698	0.5652	0.55551	0.55772	0.55669
M244T45_NEG	0.22012	0.36262	0.3937	0.39201	0.3931
M373T253_NEG	1.9469	1.8122	1.8092	1.8	1.8061
M236T664_NEG	0.40965	0.59628	0.58552	0.58223	0.58117
M215T177_NEG	1.6462	1.5615	1.5364	1.5313	1.5284
M443T374_NEG	0.55829	0.53789	0.55462	0.5577	0.55694
M293T647_NEG	1.4857	1.4035	1.3812	1.3724	1.3724
M215T117_NEG	0.34251	0.40385	0.41171	0.43311	0.43296
M215T55_NEG	0.67446	0.75617	0.74718	0.74321	0.74362
M151T159_NEG	0.91719	1.1577	1.1369	1.1335	1.1323
M423T298_NEG	1.6264	1.5125	1.4908	1.4813	1.4785
M270T148_NEG	1.6614	1.5765	1.5501	1.5465	1.5436
M569T240_NEG	0.020018	0.23585	0.26057	0.26313	0.2691
M319T81_NEG	2.4076	2.2926	2.2734	2.2594	2.256
M782T490_1_NEG	0.48993	0.47153	0.4638	0.50648	0.5067
M336T366_NEG	0.2076	0.4253	0.41765	0.41562	0.42097
M559T374_NEG	0.50064	0.51554	0.5494	0.55806	0.55734
M710T561_NEG	1.0689	1.0448	1.0431	1.0458	1.0452
M346T134_NEG	0.36578	0.36795	0.36419	0.36942	0.36881
M302T185_NEG	0.73714	0.69007	0.78397	0.7945	0.79312
M231T46_NEG	0.8576	0.86032	0.90429	0.90008	0.8984
M225T645_NEG	0.51577	0.61395	0.62543	0.6344	0.6333
M449T328_NEG	2.4722	2.301	2.2597	2.2642	2.2601
M517T491_NEG	0.70102	0.65991	0.65594	0.66343	0.66615
M269T322_NEG	0.25372	0.48635	0.49559	0.49269	0.49173
M323T165_NEG	0.051867	0.42178	0.44551	0.44358	0.4429
M308T33_NEG	0.45949	0.43293	0.47229	0.47383	0.47352
M215T143_NEG	0.1409	0.68936	0.69881	0.74586	0.74535
M97T691_NEG	0.26	0.2535	0.25075	0.25579	0.25533
M733T445_NEG	0.34829	0.34857	0.37916	0.37906	0.37961
M375T215_NEG	0.030955	0.26035	0.25566	0.28613	0.28651
M258T46_NEG	1.2327	1.2679	1.245	1.2508	1.249
M895T330_NEG	0.32601	0.30404	0.30438	0.31446	0.32255
M341T340_NEG	0.019733	0.020258	0.029932	0.036156	0.037539
M864T456_NEG	0.94261	0.98522	0.97514	0.96964	0.96801
M773T232_NEG	0.11459	0.11369	0.17835	0.19277	0.23511
M271T148_NEG	0.4572	0.54571	0.54765	0.54534	0.54439
M239T664_NEG	0.63831	0.59368	0.58447	0.584	0.58301
M753T238_NEG	0.85775	0.92467	0.91026	0.92029	0.9185
M293T173_NEG	0.092391	0.22157	0.71095	0.7066	0.70991
M592T362_NEG	0.13282	0.13276	0.14299	0.14639	0.15118
M59T693_NEG	0.42097	0.54744	0.53892	0.53866	0.53763
M121T38_NEG	1.0312	0.95956	0.96306	0.96326	0.96188
M324T164_NEG	0.074001	0.26513	0.30319	0.3481	0.349
M883T419_NEG	0.014183	0.10944	0.17642	0.1783	0.17873
M319T704_NEG	0.98616	0.92695	0.91023	0.91235	0.91163
M411T202_NEG	0.65059	0.82326	0.81046	0.80854	0.813
M353T146_NEG	0.60339	0.77853	0.77925	0.77429	0.77312
M338T165_NEG	0.10811	0.10194	0.11818	0.13565	0.13731
M443T249_NEG	0.93575	1.2642	1.2746	1.2704	1.2709
M1018T456_NEG	1.0121	0.94888	0.93192	0.92609	0.92433
M377T168_1_NEG	1.422	1.3398	1.3191	1.3178	1.3161
M342T193_NEG	0.30763	0.42745	0.55056	0.56727	0.5673
M763T334_NEG	0.96038	1.3526	1.3307	1.3418	1.3396
M179T170_NEG	1.2541	1.1884	1.184	1.1956	1.1949
M200T33_NEG	0.36265	0.41417	0.41284	0.41047	0.41126
M505T316_NEG	0.16135	0.17639	0.17766	0.22097	0.22538
M375T225_NEG	0.073951	0.28287	0.28509	0.28445	0.28418
M607T294_NEG	0.84959	1.2058	1.2147	1.2069	1.2049
M405T376_1_NEG	0.44102	0.74505	0.79349	0.7884	0.79089
M362T152_NEG	0.39658	0.37022	0.46208	0.46022	0.45933
M507T186_NEG	1.4014	1.2994	1.2917	1.3247	1.3233
M509T188_NEG	1.4334	1.3336	1.3144	1.3206	1.3198
M685T268_NEG	0.088629	0.65745	0.64684	0.65039	0.65062
M549T204_NEG	1.0471	1.1819	1.1608	1.1668	1.1647
M189T39_NEG	0.6019	0.55808	0.54894	0.54569	0.54556
M235T729_NEG	1.5922	1.4842	1.4749	1.4711	1.4687
M689T335_NEG	0.059196	0.4581	0.45251	0.44975	0.44914
M671T233_NEG	1.9643	1.8214	1.7967	1.7852	1.7819
M303T55_2_NEG	0.42299	0.40375	0.46261	0.52641	0.52786
M769T207_NEG	1.7733	1.6477	1.6188	1.6086	1.6057
M175T37_NEG	1.0806	1.0296	1.0388	1.0337	1.0318
M319T670_NEG	0.54784	0.8629	0.87071	0.87411	0.87448
M806T166_NEG	1.4617	1.3581	1.3402	1.3326	1.3311
M89T653_NEG	0.026012	0.34444	0.34587	0.3592	0.35918
M73T26_NEG	0.073745	0.36207	0.36481	0.36478	0.36417
M253T747_NEG	1.2302	1.1916	1.1701	1.1633	1.1611
M863T219_NEG	0.37177	0.52151	0.55741	0.56302	0.56367
M156T696_NEG	0.049368	0.066819	0.14802	0.16385	0.16353
M313T244_NEG	0.2074	0.28529	0.34923	0.35541	0.35473
M501T374_NEG	0.96254	0.92961	0.95986	0.95518	0.9534
M221T183_NEG	1.298	1.212	1.2303	1.2224	1.2294
M953T495_NEG	1.5038	1.4233	1.4006	1.3922	1.3898
M391T131_NEG	1.3285	1.2469	1.2502	1.2564	1.2542
M169T37_NEG	0.96889	0.90139	0.95074	0.94504	0.94413
M171T316_NEG	0.6346	0.81584	0.80753	0.8118	0.81022
M466T150_NEG	1.3025	1.2085	1.1868	1.1934	1.193
M228T39_NEG	1.1894	1.132	1.113	1.1092	1.1104
M303T46_NEG	0.38276	0.498	0.48966	0.54747	0.54701
M343T35_NEG	0.63434	0.62189	0.6546	0.68355	0.685
M353T646_NEG	0.17804	0.25042	0.30339	0.30178	0.30239
M531T293_NEG	1.2335	1.1733	1.1527	1.1463	1.1445
M224T58_NEG	1.4035	1.3042	1.2958	1.2875	1.2852
M232T143_NEG	1.022	0.99025	0.97383	0.9678	0.96591
M257T59_NEG	0.59759	0.64935	0.63963	0.64152	0.64187
M481T507_NEG	0.42328	0.40752	0.42723	0.42612	0.42593
M253T716_NEG	1.0721	0.99525	1.0137	1.026	1.0259
M553T454_NEG	0.1319	0.29154	0.29451	0.29429	0.29372
M871T438_NEG	0.1379	0.1279	0.12829	0.13497	0.13635
M241T26_NEG	0.41918	0.38874	0.38696	0.38715	0.3868
M259T172_NEG	1.3843	1.4525	1.4321	1.4244	1.4229
M391T264_NEG	0.70947	0.70321	0.73422	0.7452	0.75523
M591T284_NEG	0.12868	0.44555	0.47506	0.47989	0.48054
M373T129_NEG	0.014452	0.29395	0.29113	0.28949	0.2891
M357T246_NEG	0.34714	0.3393	0.34753	0.35592	0.35717
M366T171_NEG	0.1981	0.44378	0.47582	0.52087	0.52139
M793T429_NEG	0.32688	0.42641	0.42372	0.43076	0.42998
M284T131_NEG	0.20321	0.42152	0.44922	0.45917	0.47601
M257T179_NEG	1.3201	1.2819	1.259	1.2659	1.2645
M995T471_NEG	0.1867	0.38515	0.42948	0.42776	0.42693
M284T147_NEG	0.13452	0.33682	0.38514	0.38879	0.3892
M257T700_NEG	0.39188	0.4126	0.44214	0.45977	0.46031
M269T14_NEG	0.035066	0.058015	0.14253	0.14174	0.14154
M232T168_NEG	0.58281	0.54096	0.53158	0.52901	0.52805
M369T645_NEG	0.87387	0.89302	0.90152	0.90147	0.8999
M332T144_NEG	0.77121	0.80441	0.81635	0.81232	0.81075
M337T299_NEG	1.4342	1.3323	1.3417	1.3568	1.3543
M424T409_NEG	0.13172	0.16189	0.17806	0.18641	0.19927
M407T120_NEG	0.38131	0.45463	0.48938	0.49254	0.50698
M783T398_NEG	0.39068	0.43232	0.43618	0.43636	0.43552
M603T467_NEG	0.23626	0.36253	0.36094	0.36669	0.36605
M216T34_2_NEG	1.2041	1.1293	1.1214	1.1179	1.1176
M455T366_NEG	2.3345	2.2	2.1603	2.1471	2.1439
M223T116_NEG	0.049103	0.42115	0.54144	0.55175	0.55117
M974T361_NEG	1.0828	1.0042	0.98871	0.99398	0.9923
M488T236_NEG	0.46539	0.43153	0.42452	0.43409	0.43493
M881T270_NEG	0.76137	0.73128	0.72112	0.71649	0.72014
M911T491_NEG	0.46247	0.8082	0.79764	0.79269	0.79633
M371T167_NEG	0.59939	0.57783	0.82808	0.82331	0.82171
M435T183_NEG	0.07937	0.15135	0.15455	0.16028	0.16005
M175T42_NEG	0.33739	0.31667	0.31121	0.30952	0.30895
M882T413_NEG	0.52362	0.48844	0.48661	0.50229	0.50516
M156T744_NEG	1.1516	1.078	1.0643	1.0579	1.0596
M130T723_NEG	0.07555	0.45117	0.46743	0.46502	0.4691
M791T206_NEG	3.6056	3.3434	3.3241	3.3039	3.2976
M599T272_NEG	0.38227	0.96702	0.96577	0.97642	0.97663
M213T262_NEG	0.15668	0.20428	0.25072	0.28052	0.28658
M477T170_NEG	0.70695	0.65793	0.79543	0.79743	0.79601
M455T473_NEG	0.48755	0.62133	0.61083	0.60923	0.60879
M678T449_NEG	0.054118	0.28477	0.31921	0.32242	0.32208
M239T368_NEG	0.24872	0.28029	0.28435	0.28255	0.28973
M401T410_NEG	0.26895	0.28698	0.28357	0.38835	0.3923
M417T364_NEG	0.71391	0.66758	0.65555	0.66257	0.6635
M703T429_NEG	2.9515	2.8727	2.8457	2.8501	2.8507
M352T165_NEG	1.0942	1.2107	1.193	1.1858	1.1844
M571T200_NEG	0.22116	0.2342	0.23044	0.24696	0.24709
M229T664_NEG	0.21996	0.26953	0.37118	0.38099	0.38024
M887T392_NEG	0.44802	0.41691	0.41849	0.41591	0.41515
M133T656_2_NEG	0.61659	1.0346	1.017	1.0116	1.0097
M419T364_NEG	0.31914	0.29811	0.31426	0.31333	0.32672
M277T31_NEG	1.8605	1.7461	1.7188	1.7077	1.7051
M319T19_NEG	1.4273	1.4409	1.4322	1.4278	1.4252
M174T37_NEG	0.25295	0.31779	0.31215	0.31017	0.31048
M801T482_NEG	1.0889	1.1008	1.0816	1.0755	1.0781
M177T247_NEG	4.1488	3.9158	3.877	3.8568	3.8495
M274T65_NEG	0.74816	0.70827	0.70544	0.70174	0.70241
M318T41_NEG	0.57952	0.53753	0.52838	0.53001	0.52913
M261T168_NEG	0.24326	0.37725	0.55763	0.55544	0.55472
M213T669_NEG	2.2263	2.0643	2.0295	2.0335	2.0344
M304T310_NEG	1.2147	1.1357	1.1156	1.1111	1.1092
M616T305_NEG	0.42695	0.41082	0.47977	0.47669	0.4787
M348T152_NEG	0.24833	0.29456	0.29338	0.31929	0.31965
M591T356_NEG	1.1355	1.0816	1.0652	1.0697	1.0688
M799T217_NEG	0.64505	0.89623	0.9219	0.92086	0.91966
M800T480_NEG	0.98824	0.94452	0.93503	0.94607	0.94513
M435T180_NEG	0.86691	0.93331	0.92169	0.92983	0.93024
M680T432_NEG	0.32771	0.33739	0.39386	0.39303	0.39275
M661T200_NEG	0.12134	0.14683	0.15025	0.15982	0.15958
M415T187_NEG	0.54272	0.54397	0.53447	0.54289	0.54184
M264T33_NEG	0.25256	0.31111	0.31021	0.31454	0.31429
M663T200_NEG	0.27817	0.26462	0.26282	0.28899	0.29644
M301T132_NEG	0.67325	0.64579	0.63889	0.64033	0.64203
M453T153_NEG	1.5094	1.4031	1.4404	1.4359	1.4331
M421T340_NEG	0.15563	0.3961	0.39868	0.39755	0.40545
M799T475_NEG	0.75508	0.73559	0.74636	0.74176	0.74207
M463T227_NEG	1.101	1.0295	1.011	1.0384	1.0365
M397T351_NEG	0.43228	0.54141	0.54324	0.54157	0.54078
M236T113_NEG	1.1277	1.0486	1.0415	1.0515	1.0577
M369T390_NEG	1.0328	0.98356	0.96619	0.96	0.9639
M269T171_NEG	3.7544	3.632	3.6737	3.651	3.644
M637T196_NEG	1.4232	1.5541	1.7198	1.7135	1.7102
M411T35_NEG	0.022892	0.3716	0.39019	0.42305	0.42711
M543T231_NEG	0.50717	0.48669	0.47799	0.47593	0.47722
M499T222_NEG	0.35194	0.5158	0.50691	0.50665	0.50636
M467T191_NEG	1.8541	2.2705	2.2467	2.2354	2.2343
M185T54_NEG	2.022	1.9316	1.904	1.8992	1.8955
M1136T254_NEG	2.3203	2.1721	2.1337	2.1213	2.1172
M139T26_NEG	0.87655	0.82579	0.81258	0.8076	0.8061
M195T186_NEG	0.56179	0.59437	0.58526	0.58264	0.58405
M360T317_NEG	0.13757	0.47805	0.46987	0.47732	0.47692
M355T195_NEG	1.8583	2.2985	2.2801	2.2669	2.2633
M259T771_NEG	0.28089	0.3859	0.40215	0.4049	0.4077
M869T517_NEG	0.18499	0.17655	0.17548	0.17586	0.17704
M368T499_NEG	0.0043492	0.21556	0.25611	0.2695	0.27639
M267T166_NEG	0.70891	0.67474	0.66395	0.66676	0.66565
M187T26_NEG	1.2075	1.1308	1.1112	1.1239	1.1218
M647T356_NEG	1.0402	1.042	1.0247	1.0279	1.0309
M665T301_NEG	0.74454	0.70273	0.70918	0.74909	0.7533
M132T778_NEG	0.060438	0.21415	0.2164	0.22715	0.24398
M371T292_NEG	1.7227	1.5973	1.5741	1.5654	1.563
M157T52_NEG	1.8594	1.724	1.6936	1.6934	1.6904
M201T229_NEG	0.47748	0.46414	0.45754	0.46198	0.46192
M216T39_NEG	1.4365	1.5586	1.5358	1.5266	1.5238
M593T368_NEG	1.3815	1.2994	1.2789	1.273	1.2707
M185T57_NEG	0.056248	0.13654	0.23024	0.26736	0.26729
M403T216_NEG	1.7699	1.6693	1.6533	1.6459	1.6456
M557T193_NEG	0.021904	0.61116	0.60015	0.61017	0.60901
M757T175_NEG	1.3858	1.3235	1.302	1.3014	1.2993
M675T391_NEG	1.4127	1.3837	1.359	1.3503	1.3478
M497T166_NEG	1.0897	1.0313	1.0683	1.0677	1.0706
M701T248_NEG	0.96634	1.0965	1.0786	1.0764	1.0905
M103T26_NEG	0.50825	0.58601	0.57813	0.58038	0.57924
M697T450_NEG	0.36349	0.33782	0.33863	0.33816	0.33993
M705T264_NEG	0.72121	0.72385	0.72624	0.72483	0.72502
M667T207_NEG	1.8641	1.7561	1.7245	1.7136	1.7116
M328T649_NEG	0.35632	0.45655	0.44833	0.46097	0.4639
M184T61_NEG	0.83914	0.86797	0.85266	0.85406	0.8576
M278T47_NEG	0.077279	0.10575	0.1361	0.13902	0.13879
M231T29_NEG	0.032248	0.28108	0.50752	0.51644	0.52029
M533T176_NEG	0.83375	0.77658	0.76303	0.83286	0.83754
M433T153_NEG	0.80151	0.74645	0.77414	0.7845	0.78386
M265T157_NEG	0.67718	0.68924	0.70155	0.69802	0.69677
M187T36_NEG	0.65289	0.79341	0.77953	0.78481	0.78451
M1195T497_NEG	0.41177	0.38325	0.39261	0.39428	0.39627
M405T337_NEG	1.7428	1.6379	1.6094	1.6066	1.604
M189T35_2_NEG	0.9564	0.88996	0.89925	0.90348	0.9022
M249T160_NEG	1.067	1.0366	1.2075	1.2001	1.2029
M316T644_NEG	0.45584	0.47708	0.50514	0.50351	0.50413
M551T213_NEG	0.40138	0.38129	0.37453	0.37487	0.37731
M213T26_NEG	0.70167	0.65325	0.64392	0.6405	0.63925
M229T45_NEG	2.2655	2.1243	2.1174	2.108	2.1063
M391T208_NEG	0.44656	0.41671	0.44518	0.4649	0.46613
M239T59_1_NEG	1.4054	1.3928	1.3684	1.3698	1.3695
M665T350_NEG	0.66621	0.62126	0.71002	0.71965	0.72
M344T155_NEG	0.95191	0.88495	0.88943	0.89055	0.8919
M545T159_NEG	0.78725	0.7788	0.76945	0.7695	0.76873
M377T66_NEG	1.3468	1.2722	1.2616	1.2547	1.2533
M459T162_NEG	2.8954	2.8521	2.8036	2.7857	2.7815
M152T304_NEG	0.90118	0.87853	0.86672	0.86176	0.86011
M613T224_NEG	2.3929	2.2217	2.183	2.1695	2.1672
M379T146_NEG	0.57297	0.53175	0.52831	0.53237	0.53133
M172T140_NEG	1.0417	1.0641	1.065	1.0618	1.0602
M414T356_NEG	1.1256	1.1707	1.1583	1.1628	1.161
M437T218_NEG	1.1792	1.1034	1.0848	1.0802	1.079
M692T258_NEG	0.44626	0.44816	0.44089	0.52173	0.57195
M237T759_NEG	0.35845	0.34559	0.34123	0.34118	0.34204
M595T157_NEG	0.26667	0.34718	0.34123	0.34645	0.34638
M105T28_NEG	0.78481	0.74506	0.75789	0.75444	0.75317
M181T738_NEG	0.5558	0.51767	0.52308	0.5329	0.53235
M453T324_NEG	0.60814	0.65533	0.6435	0.64448	0.64406
M306T164_NEG	0.00094494	0.34345	0.52887	0.52701	0.54659
M380T175_1_NEG	2.217	2.0562	2.0661	2.0532	2.0599
M201T26_NEG	0.67229	0.62487	0.61753	0.61533	0.63735
M737T374_NEG	0.77294	0.76068	0.7661	0.76158	0.76015
M518T368_NEG	0.22463	0.27973	0.39514	0.40856	0.40829
M535T350_NEG	0.21915	0.23682	0.23504	0.23451	0.23509
M519T262_NEG	0.8454	0.99412	0.97656	0.97352	0.97288
M553T353_NEG	0.2858	0.27008	0.26528	0.26716	0.26712
M546T374_NEG	0.83954	0.84666	0.8366	0.83138	0.83027
M727T359_NEG	0.31557	0.67081	0.65872	0.67007	0.66933
M379T165_NEG	3.2191	3.1161	3.1037	3.0838	3.0829
M455T176_NEG	1.2445	1.1566	1.1451	1.1381	1.1365
M390T157_NEG	0.34923	0.3699	0.46455	0.46643	0.47001
M770T484_NEG	0.42253	0.52014	0.54095	0.55935	0.56325
M271T26_NEG	0.024977	0.031178	0.16496	0.17313	0.17281
M924T323_NEG	0.19517	0.46599	0.45965	0.47503	0.47509
M271T210_NEG	1.4607	1.5452	1.5607	1.5508	1.5599
M826T293_NEG	0.18259	0.29133	0.3111	0.34353	0.35141
M337T25_NEG	1.6148	1.5165	1.4946	1.4858	1.483
M413T283_NEG	0.48505	0.70717	0.73702	0.73404	0.73303
M315T25_NEG	0.79426	0.89178	0.87965	0.87575	0.87583
M183T663_NEG	0.22091	0.29605	0.30279	0.30715	0.30945
M409T235_NEG	0.48784	0.5825	0.62452	0.77715	0.78873
M331T169_NEG	0.31636	0.3042	0.37036	0.36807	0.36742
M527T478_NEG	0.73809	0.68564	0.686	0.68459	0.68674
M671T254_NEG	0.99458	0.93695	0.98799	0.99327	0.99153
M202T21_NEG	0.1593	0.1477	0.20234	0.20627	0.20635
M791T461_NEG	0.42491	0.43608	0.42945	0.43792	0.43866
M309T138_NEG	2.4196	2.3137	2.308	2.2932	2.29
M259T700_NEG	0.11488	0.10969	0.10771	0.11632	0.12506
M253T277_NEG	0.086475	0.23522	0.252	0.26251	0.26248
M114T643_NEG	0.22162	0.26267	0.25883	0.26068	0.26036
M320T310_NEG	1.3194	1.2556	1.233	1.2281	1.2266
M775T489_NEG	0.16802	0.20782	0.23086	0.232	0.23488
M393T358_NEG	0.67922	1.2196	1.2038	1.1966	1.1963
M159T162_NEG	0.0031374	0.68715	0.70869	0.71985	0.72365
M59T652_NEG	0.41181	0.39043	0.38459	0.38213	0.38156
M721T375_NEG	0.58396	0.7122	0.71405	0.70977	0.70839
M212T60_NEG	0.32725	0.36137	0.35548	0.3557	0.35516
M591T490_NEG	0.63983	0.81728	0.81115	0.81278	0.81457
M125T150_NEG	0.20418	0.19045	0.3704	0.46783	0.47049
M563T319_NEG	0.01259	0.24284	0.27611	0.27632	0.27763
M237T715_NEG	0.27009	0.38572	0.37907	0.37693	0.37635
M795T190_NEG	0.36399	0.40862	0.40745	0.40776	0.41596
M883T460_NEG	0.14925	0.18324	0.18101	0.18213	0.18179
M239T351_NEG	0.12326	0.28444	0.28464	0.28741	0.28838
M411T220_NEG	0.60056	0.57189	0.58965	0.59505	0.59431
M611T271_NEG	0.19821	0.3868	0.38292	0.38059	0.3819
M441T254_NEG	0.30375	0.30456	0.29958	0.29837	0.29802
M251T655_NEG	0.062135	0.42924	0.44669	0.44995	0.44912
M345T278_NEG	0.21327	0.2445	0.27251	0.27148	0.27392
M83T56_NEG	0.62753	0.58542	0.59891	0.59603	0.59528
M579T325_NEG	0.35841	0.34878	0.34509	0.34385	0.34318
M503T374_NEG	0.88713	0.93104	0.9305	0.92705	0.92531
M345T135_NEG	0.33413	0.33437	0.43438	0.43371	0.43286
M551T196_NEG	0.32928	0.78856	0.77753	0.79627	0.79474
M755T503_NEG	0.39793	0.41871	0.41121	0.42145	0.42092
M856T323_NEG	1.4243	1.3476	1.3289	1.3205	1.3186
M653T351_NEG	0.54051	0.70234	0.72451	0.72156	0.72326
M278T149_NEG	0.3517	0.51525	0.51575	0.51366	0.51284
M470T372_NEG	0.1274	0.12879	0.29467	0.30293	0.30235
M255T18_NEG	0.27203	0.399	0.39404	0.39151	0.39557
M715T256_NEG	0.69792	0.7585	0.74492	0.74713	0.75341
M203T644_NEG	0.00042686	0.016718	0.091573	0.17821	0.204
M568T198_NEG	0.9184	0.86325	0.85186	0.84788	0.84811
M255T46_NEG	1.1216	1.1066	1.0932	1.0862	1.0843
M417T166_NEG	2.0911	1.9566	1.9227	1.9168	1.9144
M777T460_NEG	0.97255	0.93365	0.92599	0.92237	0.92065
M193T40_NEG	0.6597	0.63279	0.62158	0.61794	0.62759
M349T297_NEG	5.2091	4.8593	4.8003	4.7728	4.7662
M577T226_NEG	0.56189	0.52366	0.53442	0.53119	0.53037
M253T772_NEG	0.61813	0.58845	0.57825	0.57469	0.5749
M243T294_NEG	0.11114	0.14024	0.13809	0.13728	0.14302
M365T157_NEG	0.53164	0.72919	0.71806	0.71411	0.71329
M307T186_NEG	0.29843	0.29777	0.29608	0.34119	0.34159
M431T329_NEG	1.2879	1.3038	1.2802	1.2738	1.2713
M251T31_NEG	0.69649	0.70598	0.69476	0.69976	0.70627
M375T202_NEG	0.27489	0.48564	0.48765	0.48854	0.49115
M581T504_NEG	0.92527	0.88949	0.87752	0.89156	0.89136
M779T362_NEG	0.81974	0.76911	0.75605	0.75139	0.74992
M272T48_NEG	0.32989	0.53762	0.53419	0.55558	0.55699
M385T57_NEG	0.54982	0.52923	0.52159	0.57481	0.58218
M317T232_2_NEG	1.5236	1.4882	1.465	1.4556	1.4609
M181T15_NEG	0.20075	0.64937	0.63805	0.63669	0.63814
M204T155_NEG	1.1375	1.0717	1.054	1.0732	1.1098
M721T435_NEG	0.53721	0.56813	0.56319	0.56748	0.56638
M98T37_NEG	0.13954	0.15524	0.17692	0.17653	0.18363
M755T362_NEG	0.38057	0.40211	0.51652	0.51397	0.51326
M771T382_NEG	0.054546	0.051839	0.18582	0.22035	0.22086
M457T195_NEG	0.13523	0.60711	0.72679	0.76569	0.78811
M802T459_NEG	0.53835	0.54897	0.55458	0.55285	0.553
M235T13_NEG	0.17547	0.34146	0.34134	0.34185	0.34221
M385T202_NEG	0.25143	0.23396	0.24268	0.30141	0.3017
M539T341_NEG	0.25728	0.25785	0.27375	0.28492	0.28437
M164T12_NEG	0.81781	0.76462	0.75098	0.74741	0.74595
M561T374_NEG	0.31878	0.37535	0.43738	0.43461	0.4362
M539T286_NEG	0.72025	0.83182	0.87104	0.87002	0.87462
M457T246_NEG	0.69589	0.87099	0.90264	0.89715	0.90168
M880T412_NEG	0.60494	0.56112	0.55143	0.56028	0.56373
M209T26_NEG	0.38479	0.36469	0.36027	0.36304	0.36446
M171T261_NEG	0.61022	0.69593	0.70243	0.71887	0.71746
M387T35_NEG	1.3519	1.3059	1.3043	1.3192	1.3167
M787T249_NEG	1.1694	1.1565	1.1629	1.1566	1.1551
M855T297_NEG	0.72274	0.67407	0.70344	0.72563	0.72704
M695T266_NEG	1.6656	1.6978	1.6679	1.6581	1.6574
M154T514_NEG	0.15575	0.1511	0.22714	0.22655	0.24469
M277T768_NEG	1.173	1.0929	1.0732	1.0769	1.075
M281T144_NEG	1.096	1.0416	1.0423	1.0377	1.0362
M443T218_NEG	0.97711	0.91196	0.93979	0.97949	0.98401
M213T21_NEG	0.24657	0.29148	0.29171	0.29694	0.29877
M201T46_NEG	0.62062	0.66544	0.70313	0.704	0.71232
M294T35_NEG	0.37878	0.52441	0.52451	0.52184	0.52351
M395T188_NEG	0.57569	0.53438	0.60763	0.66741	0.66859
M209T40_NEG	0.92416	0.89573	0.87982	0.87417	0.87283
M366T157_NEG	1.3418	1.2661	1.2448	1.2381	1.2359
M326T167_NEG	0.70983	0.71576	0.70316	0.70007	0.69919
M495T391_NEG	0.68486	0.67857	0.67185	0.66763	0.66634
M195T37_NEG	1.0709	1.0008	1.0062	1.0018	1.0026
M478T372_NEG	1.8492	1.7232	1.6932	1.7042	1.7024
M187T34_NEG	0.63026	0.75177	0.73849	0.73465	0.73344
M221T148_NEG	0.21182	0.21823	0.25063	0.25123	0.25255
M369T164_NEG	0.83626	0.86797	0.86089	0.85657	0.86013
M513T437_NEG	0.018153	0.024958	0.032274	0.033287	0.03378
M331T62_NEG	0.25775	0.31748	0.31601	0.31886	0.31834
M759T398_NEG	1.2424	1.1643	1.1454	1.1517	1.1507
M583T418_NEG	3.0014	2.922	2.899	2.9124	2.9129
M271T23_NEG	0.42422	0.39996	0.39988	0.3986	0.39784
M321T166_NEG	0.027717	0.16417	0.2013	0.20119	0.20124
M554T240_NEG	1.0834	1.2455	1.2247	1.2187	1.2182
M237T644_NEG	0.55481	0.52709	0.56976	0.56845	0.56734
M156T514_NEG	0.021847	0.29221	0.29676	0.29529	0.29586
M739T210_NEG	0.41894	0.52037	0.51098	0.50821	0.51736
M519T221_NEG	1.1456	1.0623	1.1463	1.1412	1.1394
M353T321_NEG	0.12713	0.21603	0.22184	0.23501	0.235
M405T202_NEG	1.8835	1.7678	1.7395	1.7354	1.732
M619T481_NEG	0.16468	0.48758	0.48195	0.48818	0.50381
M505T385_NEG	0.31417	0.29156	0.28634	0.29142	0.29154
M319T191_NEG	0.74166	1.3939	1.3696	1.3676	1.3665
M413T488_NEG	0.98718	0.93452	0.92791	0.92857	0.92993
M239T336_NEG	0.12472	0.11576	0.11524	0.11585	0.11576
M354T179_NEG	1.3245	1.2734	1.26	1.2552	1.2527
M308T135_NEG	0.30145	0.38016	0.40772	0.40528	0.40698
M418T165_NEG	0.91975	0.86043	0.89852	0.91341	0.91353
M59T729_NEG	0.98498	0.92861	0.91383	0.90814	0.90637
M247T34_NEG	0.97994	0.90869	0.8963	0.90084	0.89908
M453T150_NEG	0.024418	0.043449	0.043226	0.12328	0.15069
M251T168_NEG	2.2905	2.1529	2.1143	2.1079	2.1091
M279T60_NEG	0.18273	0.19722	0.19483	0.22481	0.24818
M499T401_NEG	0.36876	0.34493	0.35911	0.36036	0.37653
M917T463_NEG	0.67639	0.6307	0.62382	0.62108	0.62024
M567T190_NEG	0.086478	0.39124	0.39806	0.40911	0.40979
M293T368_NEG	0.41095	0.40182	0.39735	0.39505	0.39484
M267T139_NEG	1.021	0.97182	0.98185	1.0141	1.0133
M299T31_NEG	0.14805	0.15091	0.16268	0.16436	0.17211
M311T164_NEG	0.47986	0.5755	0.56895	0.56958	0.56849
M507T237_NEG	0.011066	0.098857	0.1763	0.17762	0.17734
M257T665_NEG	0.51298	0.52976	0.52094	0.52108	0.52014
M759T454_NEG	0.84038	0.93639	0.9205	0.92082	0.91903
M387T374_NEG	0.1505	0.13967	0.31423	0.31478	0.31772
M177T666_NEG	0.33457	0.31712	0.31199	0.31005	0.32502
M677T260_NEG	1.8302	1.7054	1.6832	1.6853	1.6846
M819T295_NEG	1.5732	1.4677	1.4725	1.4633	1.4607
M657T241_NEG	1.1369	1.0777	1.0688	1.0699	1.0745
M488T374_NEG	1.5421	1.4677	1.4548	1.4539	1.4518
M277T456_NEG	0.58252	0.68031	0.6767	0.67582	0.67677
M247T163_NEG	0.12686	0.59037	0.58755	0.58858	0.58796
M395T339_NEG	0.040096	0.13883	0.23987	0.24356	0.25031
M641T489_NEG	0.75028	0.80875	0.79998	0.79993	0.80012
M762T412_NEG	0.81454	0.75636	0.75313	0.7714	0.77254
M534T214_NEG	0.92446	1.2794	1.2727	1.2653	1.2678
M454T247_NEG	1.2974	1.2069	1.2205	1.2128	1.2109
M757T226_NEG	0.93223	0.92475	0.9278	0.94645	0.94553
M203T36_NEG	0.39215	0.66267	0.67882	0.67479	0.67505
M202T29_NEG	0.26892	0.37872	0.38632	0.38505	0.38585
M431T152_NEG	0.20631	0.24624	0.24833	0.29675	0.29858
M227T135_NEG	2.3662	2.194	2.1797	2.1657	2.1615
M955T501_NEG	0.30391	0.28316	0.3587	0.38465	0.38756
M651T213_NEG	0.31081	0.30745	0.30224	0.30051	0.30246
M399T139_NEG	0.31579	0.29653	0.30562	0.30787	0.32199
M239T29_NEG	0.23056	0.26308	0.31437	0.33546	0.34073
M737T256_NEG	2.0527	1.9047	1.8774	1.8768	1.8732
M367T162_NEG	0.3431	0.75911	0.76362	0.76079	0.76635
M219T171_NEG	1.166	1.1658	1.1667	1.1756	1.1758
M331T645_NEG	0.71884	0.67265	0.66454	0.66725	0.6688
M323T173_NEG	2.2196	2.2331	2.2005	2.2234	2.2208
M488T185_NEG	0.10436	0.20519	0.20169	0.21814	0.22038
M487T435_NEG	0.35659	0.81057	0.81093	0.80756	0.80603
M465T344_NEG	0.087936	0.32155	0.37685	0.40255	0.40795
M573T291_NEG	0.83045	0.7979	0.79358	0.80734	0.80702
M139T148_1_NEG	0.90456	0.98921	0.97756	0.99863	0.99723
M348T166_NEG	0.14819	0.14566	0.15925	0.17134	0.17716
M503T265_NEG	2.0226	1.8969	1.9603	1.9493	1.9457
M445T313_NEG	0.06385	0.15003	0.21986	0.23174	0.23346
M835T223_NEG	0.090415	1.0228	1.029	1.0228	1.0226
M357T26_NEG	0.83808	0.82227	0.84122	0.83596	0.83968
M330T42_NEG	0.13938	0.12995	0.12817	0.12759	0.12736
M287T339_NEG	1.4288	1.3321	1.3219	1.3361	1.3335
M323T178_NEG	0.76728	0.73319	0.72075	0.72873	0.72929
M554T412_NEG	0.41819	0.53689	0.53582	0.55962	0.56352
M139T148_2_NEG	1.1035	1.0789	1.0689	1.0677	1.0674
M355T161_NEG	1.6566	1.6455	1.6792	1.6684	1.6665
M330T771_NEG	0.066572	0.12474	0.136	0.143	0.14797
M573T205_NEG	0.135	0.62379	0.62863	0.63008	0.63089
M824T412_NEG	0.86732	0.80571	0.79656	0.80788	0.80781
M425T236_2_NEG	0.21646	0.42084	0.41342	0.46641	0.47097
M829T249_NEG	0.73777	0.74764	0.73712	0.73438	0.74467
M255T665_NEG	1.009	1.0225	1.0051	1.0057	1.0045
M330T752_NEG	0.71302	0.70283	0.75109	0.74955	0.74898
M721T268_NEG	0.054616	0.69255	0.68156	0.68775	0.68792
M760T498_NEG	0.56469	0.54323	0.61248	0.60946	0.60844
M551T391_NEG	0.080481	0.11128	0.25225	0.26688	0.26659
M259T730_NEG	0.90581	0.85146	0.84862	0.84323	0.84526
M685T257_NEG	0.52862	0.76988	0.76766	0.76283	0.76628
M295T153_NEG	1.1004	1.0278	1.0171	1.0116	1.0097
M177T663_NEG	0.48354	0.59642	0.58567	0.58192	0.58081
M412T218_NEG	0.095672	0.097188	0.44223	0.45389	0.45547
M523T435_NEG	0.46628	1.0342	1.0367	1.0303	1.0283
M62T345_NEG	1.8015	1.7597	1.7554	1.7564	1.7542
M285T134_NEG	1.6204	1.598	1.6014	1.6128	1.6099
M511T188_NEG	0.23594	0.23505	0.23647	0.29219	0.29226
M623T233_NEG	0.265	0.69175	0.69349	0.69524	0.69396
M455T277_NEG	0.052044	0.10326	0.23494	0.29919	0.36951
M281T277_NEG	0.66022	0.63307	0.62188	0.61848	0.61744
M851T498_NEG	1.1369	1.1325	1.1334	1.1316	1.1327
M179T663_NEG	0.14407	0.50926	0.50061	0.50256	0.50184
M274T67_NEG	0.60263	0.94258	0.96457	0.96645	0.96543
M370T490_NEG	0.16933	0.3216	0.33226	0.3319	0.33227
M537T192_NEG	0.41751	0.39322	0.3862	0.39402	0.39403
M256T646_NEG	0.06353	0.1147	0.22322	0.23868	0.25399
M214T59_NEG	0.3035	0.28142	0.27666	0.27511	0.27459
M777T508_NEG	1.2027	1.1208	1.122	1.1161	1.1149
M346T57_2_NEG	0.66173	0.61427	0.6152	0.61396	0.61449
M799T399_NEG	0.021782	0.13682	0.14211	0.15046	0.15035
M281T177_NEG	0.55459	0.63208	0.62297	0.62118	0.6204
M617T219_NEG	1.1141	1.0676	1.0506	1.07	1.0727
M259T47_NEG	0.29033	0.28322	0.30091	0.32892	0.32876
M271T186_NEG	2.0069	1.8609	1.8336	1.8228	1.8225
M305T57_NEG	0.78938	0.79368	0.78865	0.79431	0.79482
M265T186_NEG	0.3584	0.37973	0.37294	0.40072	0.40352
M317T205_NEG	1.8175	1.9748	1.9467	1.9348	1.9316
M307T155_3_NEG	0.73159	1.1069	1.1122	1.1085	1.1065
M193T156_NEG	0.77631	1.0339	1.0463	1.056	1.0561
M443T470_NEG	0.6959	0.96423	0.94796	0.95927	0.95751
M186T84_NEG	0.40204	0.38532	0.4807	0.4921	0.49279
M357T291_NEG	0.91075	0.84491	0.83672	0.84067	0.84041
M146T72_NEG	0.64333	0.62292	0.63626	0.63225	0.63272
M483T158_NEG	1.1863	1.2837	1.2605	1.2546	1.2527
M687T207_NEG	1.2453	1.1572	1.1378	1.1307	1.131
M231T26_NEG	0.16039	0.22526	0.29282	0.29105	0.30164
M335T178_NEG	0.70978	0.75224	0.74129	0.73832	0.73711
M230T34_NEG	0.10464	0.15748	0.28555	0.28721	0.28797
M843T517_NEG	0.97152	0.92118	0.95784	0.95452	0.95284
M368T412_NEG	1.632	1.5202	1.4978	1.4903	1.4874
M332T718_NEG	0.32748	0.4969	0.58519	0.59139	0.59178
M337T243_NEG	0.011143	0.22516	0.22178	0.23502	0.23527
M549T201_NEG	0.86737	0.86634	0.85273	0.8506	0.8508
M479T279_NEG	1.0155	0.99655	0.99496	0.99474	0.99324
M186T59_NEG	1.0704	1.7192	1.7732	1.7905	1.7925
M285T343_NEG	1.0562	0.98519	0.97047	0.97835	0.97651
M637T201_NEG	2.4826	2.5644	2.6637	2.6548	2.6496
M261T664_NEG	0.23701	0.26798	0.27682	0.30104	0.30225
M72T31_NEG	0.20791	0.24631	0.29061	0.29233	0.29274
M227T134_NEG	1.1593	1.0767	1.0628	1.056	1.054
M310T131_NEG	1.4315	1.3396	1.3253	1.3167	1.3147
M665T368_NEG	0.40333	0.43104	0.557	0.55971	0.55863
M433T173_NEG	0.3639	0.54625	0.59921	0.59699	0.60048
M273T68_NEG	0.13392	0.38254	0.39404	0.39795	0.40031
M249T654_NEG	0.35969	0.43453	0.4455	0.44299	0.44297
M599T379_NEG	0.84992	0.91819	0.91565	0.91003	0.90875
M357T238_NEG	0.043888	0.8542	0.83891	0.83408	0.83245
M316T635_NEG	1.8164	1.6873	1.6571	1.6556	1.6534
M165T310_NEG	0.18078	0.37649	0.44147	0.44943	0.44973
M237T131_NEG	0.48334	0.60848	0.63372	0.63122	0.63148
M511T211_NEG	1.2498	1.1998	1.1805	1.1972	1.2083
M325T499_NEG	0.073838	0.34821	0.38287	0.38758	0.38754
M194T180_NEG	0.39075	0.38724	0.43364	0.43358	0.43352
M447T144_NEG	0.091411	0.33293	0.33575	0.35054	0.35277
M112T36_NEG	0.020278	0.22265	0.26559	0.26432	0.2686
M479T176_NEG	0.31648	0.97264	0.95524	0.96298	0.96224
M383T303_NEG	0.71275	1.115	1.1121	1.119	1.1184
M349T59_NEG	0.24595	0.25404	0.25061	0.24902	0.25833
M541T157_NEG	0.30478	0.29701	0.36179	0.37258	0.37782
M272T145_NEG	1.1661	1.3016	1.3336	1.3311	1.3289
M597T268_NEG	1.0514	1.0378	1.0192	1.0127	1.0114
M719T375_NEG	1.22	1.2941	1.2739	1.2659	1.2635
M221T220_NEG	0.28528	0.32709	0.32895	0.33526	0.34218
M421T168_NEG	2.583	2.4377	2.4017	2.3869	2.3835
M663T257_NEG	0.59611	0.57788	0.6471	0.68419	0.68509
M507T251_NEG	0.56565	1.0013	1.126	1.1194	1.118
M261T181_NEG	0.37678	0.4829	0.56529	0.56595	0.56696
M822T412_NEG	0.46099	0.4275	0.43111	0.45221	0.45566
M143T252_NEG	0.66889	0.62274	0.68847	0.69926	0.69796
M549T218_NEG	1.2052	1.4014	1.3821	1.3775	1.3771
M749T447_NEG	1.5694	1.6441	1.6288	1.6379	1.6347
M320T143_NEG	0.047592	0.33652	0.33762	0.33685	0.34595
M300T170_NEG	0.72939	0.70485	0.78615	0.78827	0.78673
M288T160_NEG	1.3516	1.2537	1.384	1.3758	1.3882
M353T154_NEG	0.35975	0.35134	0.36723	0.37738	0.37743
M333T311_1_NEG	0.51336	0.756	0.75108	0.75086	0.74939
M231T180_NEG	1.7135	1.6543	1.7122	1.7027	1.6994
M179T353_NEG	0.40711	0.3845	0.43244	0.43001	0.43282
M579T266_NEG	0.14716	0.4271	0.44516	0.48762	0.48668
M863T479_NEG	0.13887	0.21064	0.2096	0.2415	0.24224
M391T189_NEG	0.023049	0.10082	0.12262	0.12401	0.12467
M330T722_NEG	1.1316	1.129	1.133	1.1268	1.1247
M320T384_NEG	0.71707	0.74469	0.74036	0.74508	0.74996
M195T36_NEG	0.090384	0.48503	0.51796	0.52232	0.52152
M205T57_NEG	1.1532	1.0712	1.0631	1.0621	1.0628
M229T29_NEG	0.48207	0.46687	0.58117	0.58406	0.58342
M739T289_NEG	1.3753	1.2868	1.2848	1.28	1.2776
M693T348_NEG	0.34362	0.42999	0.52696	0.52438	0.52351
M577T303_NEG	1.2328	1.1535	1.1377	1.1318	1.1307
M429T187_NEG	1.5904	1.565	1.5376	1.5375	1.5374
M454T236_NEG	0.015615	0.067379	0.25267	0.33658	0.34033
M207T215_NEG	0.72429	0.68328	0.71144	0.70891	0.70801
M255T158_NEG	0.43573	0.41203	0.40621	0.41658	0.41654
M745T244_NEG	0.73217	1.0531	1.0341	1.0366	1.0346
M739T306_NEG	2.1131	2.0717	2.0345	2.0231	2.0204
M338T36_NEG	0.69787	0.72113	0.71199	0.70805	0.70882
M220T277_NEG	0.35801	0.50548	0.52453	0.5241	0.52762
M567T255_NEG	0.032548	0.22475	0.25958	0.25992	0.26055
M112T26_NEG	2.5338	2.3554	2.3133	2.2987	2.2945
M856T475_NEG	0.18596	0.43482	0.45077	0.45287	0.45465
M294T169_1_NEG	1.5485	1.4455	1.4393	1.4355	1.4327
M263T169_NEG	0.34653	0.33765	0.66423	0.66716	0.67027
M1157T203_NEG	0.52124	0.50481	0.49609	0.5391	0.54353
M603T278_NEG	1.7802	1.6536	1.627	1.6165	1.6137
M405T135_NEG	0.36456	0.58402	0.58074	0.57724	0.58074
M687T375_NEG	0.60276	0.57855	0.59096	0.58724	0.59212
M343T341_NEG	0.76386	0.72119	0.70818	0.70363	0.7023
M404T39_NEG	0.46961	0.45789	0.45105	0.4483	0.44747
M503T235_NEG	0.15706	0.58555	0.57972	0.72564	0.72635
M242T236_NEG	1.3147	1.3386	1.3399	1.3313	1.3289
M617T391_NEG	2.0581	1.9824	1.9468	1.9379	1.9366
M975T339_NEG	1.2933	1.2709	1.2495	1.2416	1.2392
M697T408_2_NEG	0.1814	0.20318	0.20151	0.20234	0.20195
M599T404_NEG	2.9012	2.8113	2.7911	2.7963	2.7959
M349T221_NEG	1.6062	1.6623	1.6335	1.6235	1.6203
M857T223_NEG	0.11996	1.0533	1.0538	1.048	1.0499
M719T372_NEG	0.0076649	0.19351	0.21224	0.21525	0.21609
M557T190_NEG	0.87156	0.84981	0.8722	0.86693	0.86658
M393T204_NEG	1.3268	1.2344	1.2149	1.2157	1.2135
M415T333_NEG	0.3985	0.439	0.43904	0.51968	0.53427
M330T191_NEG	0.48617	0.52433	0.51498	0.52096	0.52
M156T778_NEG	0.52847	0.53564	0.53186	0.53209	0.53451
M285T394_NEG	0.51725	0.55023	0.65026	0.65974	0.66035
M375T64_NEG	1.974	1.8458	1.8126	1.8038	1.8003
M574T195_NEG	0.11241	0.44761	0.46992	0.47742	0.47671
M227T167_2_NEG	0.73165	0.68036	0.66828	0.6717	0.67102
M637T365_NEG	1.5261	1.4476	1.4273	1.4186	1.4158
M154T696_NEG	1.2454	1.199	1.2126	1.2253	1.2291
M144T36_NEG	0.036612	0.034492	0.08892	0.088826	0.099036
M267T82_NEG	0.51731	0.5423	0.56008	0.56088	0.56869
M532T198_NEG	0.52052	0.51346	0.50795	0.50528	0.50509
M473T188_NEG	1.0048	0.93234	0.92191	0.91958	0.92112
M233T89_NEG	0.098606	0.6535	0.64762	0.6435	0.64317
M239T669_NEG	0.18503	0.26086	0.32886	0.33199	0.33152
M799T249_NEG	1.1895	1.1045	1.089	1.0826	1.0818
M626T410_NEG	0.89643	0.83561	0.84252	0.85304	0.85324
M158T744_NEG	0.93342	0.87444	0.87002	0.86446	0.86379
M342T186_NEG	0.29656	0.2806	0.34799	0.3493	0.34873
M451T343_NEG	0.25923	0.33734	0.33146	0.33262	0.33289
M475T356_NEG	0.69128	0.64174	0.6725	0.68452	0.68323
M195T657_NEG	0.61112	0.57059	0.56379	0.56314	0.56494
M367T391_NEG	2.4665	2.3847	2.342	2.3306	2.326
M298T132_2_NEG	0.029236	0.10761	0.10642	0.16609	0.19224
M114T644_NEG	0.34682	0.3276	0.32514	0.34363	0.34522
M343T319_NEG	1.5986	1.5052	1.4815	1.4954	1.4932
M227T40_NEG	0.069835	0.39544	0.38974	0.41743	0.41813
M463T431_NEG	1.7408	1.6291	1.6083	1.6066	1.6034
M188T164_NEG	0.29903	0.32117	0.31644	0.31711	0.31865
M393T291_NEG	0.79741	0.77009	0.76712	0.77836	0.77765
M803T243_NEG	0.40972	0.67181	0.66586	0.66461	0.66701
M368T144_1_NEG	0.63627	0.6071	0.59788	0.61848	0.61795
M419T253_NEG	0.32094	0.33161	0.35557	0.35465	0.36079
M419T374_NEG	1.1959	1.1622	1.1433	1.1363	1.1346
M225T155_NEG	0.042696	0.48283	0.50095	0.51871	0.53062
M332T156_NEG	0.268	0.33614	0.69803	0.69356	0.69319
M389T334_NEG	0.13781	0.23352	0.23011	0.37845	0.38574
M299T170_NEG	1.4405	1.3397	1.3282	1.3212	1.3192
M445T281_NEG	0.12433	0.44515	0.44148	0.46291	0.46218
M399T391_NEG	1.194	1.1489	1.1286	1.1256	1.1236
M325T481_NEG	0.16899	0.16947	0.2182	0.25233	0.25751
M160T154_NEG	1.2525	1.1768	1.1582	1.173	1.2031
M477T149_NEG	0.90465	0.86424	0.8516	0.85919	0.85861
M307T25_NEG	0.56428	0.53812	0.52859	0.52845	0.52985
M1095T486_NEG	0.61448	0.62327	0.61625	0.62323	0.62342
M695T408_NEG	0.17674	0.47066	0.46754	0.46951	0.46868
M558T463_NEG	1.0152	1.1976	1.1866	1.2311	1.2293
M338T647_NEG	0.83109	0.77778	0.77951	0.78362	0.78219
M103T33_NEG	0.21295	0.47852	0.5166	0.52895	0.52943
M395T178_NEG	0.059031	0.10827	0.14324	0.14482	0.14588
M515T213_NEG	0.29237	0.45208	0.45149	0.48272	0.48182
M174T42_NEG	0.46082	0.7777	0.79331	0.80268	0.82163
M377T225_NEG	1.375	1.2878	1.2649	1.2594	1.2586
M742T408_NEG	0.54956	0.51006	0.55771	0.55461	0.55683
M405T149_NEG	0.93035	0.94044	0.92612	0.92676	0.92955
M843T482_NEG	0.16286	0.16808	0.1743	0.17784	0.1787
M349T57_NEG	0.63558	0.6145	0.61255	0.60942	0.60867
M253T449_NEG	2.5828	2.6309	2.6289	2.6597	2.66
M371T131_NEG	0.4112	0.46198	0.47374	0.47072	0.47129
M537T368_NEG	0.72444	0.69522	0.72487	0.72716	0.7356
M341T252_NEG	0.67855	0.63019	0.62313	0.62501	0.62668
M777T444_NEG	0.35523	0.36467	0.36586	0.36983	0.36964
M397T252_2_NEG	0.14294	0.37866	0.37191	0.37216	0.38473
M379T190_NEG	1.0943	1.0504	1.0958	1.097	1.096
M701T132_NEG	0.51655	0.66589	0.69327	0.68927	0.69209
M203T148_NEG	1.0496	1.0099	0.99813	0.99959	0.99813
M577T211_NEG	1.076	1.0197	1.0069	1.0124	1.0106
M549T230_NEG	0.36595	0.65	0.68221	0.67793	0.68529
M411T142_NEG	0.14082	0.26588	0.26403	0.2626	0.26423
M277T159_NEG	0.33978	0.45723	0.64066	0.637	0.64541
M330T243_NEG	2.892	2.6946	2.6504	2.6336	2.6285
M111T28_NEG	0.24629	0.23645	0.25519	0.26389	0.26345
M235T23_NEG	1.7264	1.6007	1.6	1.5909	1.5878
M219T30_NEG	0.048268	0.0943	0.092992	0.10405	0.10411
M755T229_NEG	0.44562	0.57551	0.58616	0.62407	0.62461
M245T39_NEG	0.44961	0.4993	0.50138	0.50947	0.51016
M247T655_NEG	0.1269	0.2721	0.27128	0.27525	0.27472
M565T414_NEG	0.9871	0.91533	0.89884	0.89323	0.89212
M395T142_NEG	2.1145	2.3878	2.3509	2.3359	2.3319
M237T770_NEG	0.77086	0.75392	0.74157	0.74166	0.74095
M445T311_NEG	0.45211	0.50692	0.49951	0.50914	0.50847
M318T133_NEG	0.20295	0.19076	0.37726	0.39021	0.38968
M339T241_NEG	1.4314	1.4965	1.4808	1.5065	1.5055
M347T222_NEG	0.2815	0.73541	0.83432	0.82995	0.83676
M370T144_NEG	0.24525	0.57184	0.60412	0.60074	0.60021
M221T31_NEG	0.23029	0.22584	0.26603	0.28131	0.29458
M489T218_NEG	2.9238	2.713	2.6659	2.6489	2.6494
M477T201_NEG	0.49212	0.54278	0.55072	0.56903	0.56792
M477T242_NEG	1.8514	1.8126	1.7809	1.7703	1.7678
M448T235_NEG	0.41519	0.42506	0.43928	0.44655	0.44581
M305T26_NEG	1.1478	1.0727	1.0613	1.0635	1.0614
M211T44_NEG	0.60313	0.60046	0.59	0.58696	0.58601
M513T426_NEG	0.051649	0.65089	0.64455	0.64351	0.64315
M501T236_NEG	0.3185	0.3199	0.38498	0.42995	0.44813
M330T171_NEG	0.079328	0.42313	0.45692	0.49941	0.49918
M229T257_NEG	0.51702	0.82756	0.82523	0.82152	0.81993
M877T434_NEG	0.63616	0.59254	0.58502	0.5871	0.58634
M228T154_NEG	1.8234	1.6967	1.6685	1.6578	1.6545
M215T668_NEG	0.14601	0.33378	0.44087	0.45372	0.45463
M259T111_NEG	0.26211	0.41278	0.41971	0.49241	0.49149
M291T291_NEG	1.1635	1.198	1.2052	1.1974	1.1983
M351T144_NEG	0.30692	1.0952	1.1692	1.1656	1.1677
M721T456_NEG	0.10401	0.098285	0.10569	0.10764	0.10891
M559T211_NEG	0.36227	0.35681	0.35042	0.3507	0.35002
M481T206_NEG	0.48391	0.73446	0.77613	0.77733	0.7807
M99T40_NEG	0.32462	0.30175	0.32488	0.34574	0.34516
M291T368_NEG	0.050713	0.048769	0.048125	0.048923	0.049421
M204T135_NEG	0.18071	0.24698	0.24275	0.26351	0.263
M439T186_NEG	0.79145	0.73461	0.72387	0.71933	0.71811
M661T375_NEG	0.80954	0.86884	0.87095	0.86777	0.86629
M605T350_NEG	0.90897	0.88165	0.91706	0.92738	0.92696
M771T213_NEG	0.10246	0.1145	0.22732	0.29754	0.3014
M575T239_NEG	0.37429	0.34734	0.42166	0.42821	0.47985
M819T283_NEG	0.42023	1.0282	1.0453	1.0428	1.0416
M377T260_NEG	2.3906	2.2894	2.2715	2.2693	2.2691
M421T230_NEG	0.39806	0.39161	0.45234	0.50111	0.5011
M255T33_NEG	1.0871	1.034	1.0161	1.0119	1.01
M315T44_NEG	2.5396	2.3641	2.3217	2.3085	2.307
M198T33_NEG	0.38104	0.35337	0.39399	0.39696	0.39913
M415T171_NEG	0.61742	0.57475	0.70665	0.70958	0.70921
M363T46_NEG	0.11094	0.39674	0.39176	0.39029	0.41495
M391T287_NEG	1.409	1.7306	1.7112	1.7003	1.7004
M277T727_NEG	0.86004	0.80475	0.80865	0.81909	0.81922
M601T375_NEG	0.53402	0.60285	0.60664	0.61077	0.61213
M313T35_NEG	0.57166	0.53723	0.53707	0.54238	0.54139
M1013T280_NEG	0.55328	0.69664	0.6906	0.70168	0.70122
M999T621_NEG	0.88357	0.85875	0.86511	0.86235	0.86317
M391T358_NEG	1.0721	1.5071	1.4846	1.4757	1.4776
M449T215_NEG	0.30292	0.37461	0.36794	0.38198	0.38243
M59T140_NEG	0.021313	0.14834	0.1675	0.16722	0.16835
M329T645_NEG	0.99405	0.92605	0.94592	0.94251	0.9407
M533T227_NEG	3.3735	3.128	3.0715	3.0558	3.0544
M533T357_NEG	1.298	1.2114	1.1902	1.1957	1.1957
M471T257_NEG	1.3138	1.2582	1.2864	1.2896	1.2996
M302T57_NEG	0.29009	0.27271	0.28684	0.28524	0.28757
M339T150_NEG	0.51111	0.53675	0.64858	0.65697	0.65569
M675T260_NEG	1.7006	1.5784	1.5556	1.5585	1.5566
M893T340_NEG	0.276	0.27161	0.26677	0.26676	0.26625
M783T424_NEG	0.23966	0.22318	0.25816	0.2565	0.256
M364T149_NEG	0.40521	0.37985	0.37501	0.37809	0.37942
M795T251_NEG	2.3437	2.1835	2.1526	2.1388	2.1377
M419T260_NEG	1.031	1.029	1.0155	1.0159	1.0199
M695T425_NEG	0.33987	0.41208	0.40734	0.41346	0.41274
M1055T632_NEG	2.0468	1.9013	1.888	1.8771	1.8738
M175T663_NEG	0.39608	0.37007	0.37654	0.37767	0.37695
M865T440_NEG	0.20611	0.25985	0.30092	0.29901	0.29849
M687T455_NEG	1.1022	1.2864	1.2805	1.2725	1.2745
M366T169_NEG	0.49365	0.47107	0.6281	0.62578	0.6247
M368T36_NEG	0.40578	0.3918	0.38523	0.3883	0.38917
[truncated: 1,748 more rows]
