# Supplementary material for: A metabolome‐based core hybridisation strategy for the prediction of rice grain weight across environments
Source: Plant Biotechnol J. 2018 Nov 12;17(5):906–13. doi: 10.1111/pbi.13024 (PMC6587747; doi:10.1111/pbi.13024)
Supplement: Supplementary file 10 — Table S4 Scores of the principal components in the PCA. [file PBI-17-906-s004.xlsx]

## Sheet: pca_score 2012
Table S4 Scores of the principal components in the PCA.
Hybrids in 2012	PC1	PC2	PC3	PC4	PC5	PC6	PC7	PC8	PC9	PC10	PC11	PC12	PC13	PC14	PC15	PC16	PC17	PC18	PC19	PC20	PC21	PC22	PC23	PC24	PC25	PC26	PC27	PC28	PC29	PC30	PC31	PC32	PC33	PC34	PC35	PC36	PC37	PC38	PC39	PC40	PC41	PC42	PC43	PC44	PC45	PC46	PC47	PC48	PC49
110080/610234	2.3716	-3.1614	2.4764	-0.46192	3.9856	-0.546	1.0933	-4.668	3.3231	-2.6467	-7.1298	-0.0027076	6.7625	-3.8529	2.3247	0.55725	-1.1539	-5.2134e-10	5.8295e-11	-1.3715e-09	6.5792e-10	-3.6391e-10	-6.4173e-10	2.7111e-10	-1.7009e-09	-6.7329e-11	-1.1595e-09	6.9748e-10	4.0575e-10	-2.8711e-10	3.4547e-10	-4.2331e-11	9.0724e-10	-3.3757e-10	6.7578e-10	-4.3794e-10	2.872e-10	-3.6919e-10	2.1595e-10	6.8643e-11	-5.5485e-10	-2.8201e-11	4.5886e-10	6.0614e-10	-3.5721e-10	2.2286e-10	9.2482e-11	-2.0642e-10	3.2048e-10
110080/9311K	5.258	-3.4988	-1.7805	2.5155	8.1301	-4.9985	-5.9221	-4.8218	5.5898	-0.75741	-4.1821	-1.4873	-2.0923	-3.8468	-1.5715	-0.42579	-1.565	-1.2786e-09	-7.0952e-10	-1.0443e-09	-9.5576e-10	-3.7775e-10	-5.4901e-10	-1.0883e-09	-3.4136e-10	4.2996e-10	-2.7575e-10	4.6154e-10	5.9262e-10	8.2385e-11	5.7915e-10	3.5615e-10	-6.1036e-10	-4.137e-10	5.399e-10	5.6749e-10	2.2067e-10	-5.2996e-10	1.1966e-10	-5.2698e-10	3.9454e-10	-8.9319e-10	3.8793e-10	-1.5256e-10	3.6644e-10	-1.2742e-10	-6.3262e-11	1.1426e-09	-1.7459e-10
110080/Balilla	5.1671	-2.2274	0.56408	-3.3371	3.2548	-1.4643	2.6432	-6.6061	5.3907	4.4246	-6.2016	1.8776	1.6682	1.8313	-3.9767	1.399	-2.9703	-4.8751e-10	-1.5367e-10	-3.1333e-10	-1.7487e-10	-5.2148e-10	-2.8534e-11	2.0031e-10	1.9053e-10	-5.8276e-10	1.0579e-09	6.2339e-10	-1.894e-11	-5.3666e-10	1.8279e-10	6.1309e-11	-2.2668e-10	2.2517e-11	1.1058e-10	-1.255e-09	6.7112e-11	2.2918e-10	3.5724e-10	4.1665e-10	4.597e-10	2.7666e-10	2.3079e-10	2.2063e-10	-8.1893e-10	6.022e-10	-6.2826e-10	-3.4526e-10	2.7723e-10
110080/C418	-14.326	21.55	-0.43877	0.21908	4.0455	0.1269	-1.2924	-6.2681	1.4972	-0.40989	-6.0784	-0.69653	1.0798	-1.7489	-1.9022	-1.1337	-1.7537	2.7023e-11	8.64e-10	1.0773e-09	3.5779e-11	7.7927e-10	-1.0482e-11	3.3174e-10	-1.6714e-10	-3.079e-10	4.824e-10	-3.3888e-10	-7.3117e-10	-2.9615e-10	4.4519e-10	1.2054e-10	4.5308e-10	2.8331e-10	-1.0228e-09	4.1749e-11	4.826e-10	-2.9479e-10	3.3374e-10	2.3273e-10	5.4191e-10	-1.9609e-11	-6.9131e-10	1.3028e-09	4.825e-11	-5.8248e-10	-1.0251e-12	6.722e-10	1.9716e-10
110080/JR2	9.323	5.3785	15.465	-5.4339	-1.6075	-0.62921	-6.492	-6.2723	2.4333	0.41775	-4.6286	0.086432	0.64166	-1.7057	-0.72957	-0.76571	-1.8211	7.8362e-10	-1.3531e-10	-4.3015e-10	-2.0608e-10	-1.3865e-09	-3.6698e-10	2.0831e-10	-1.0584e-09	-4.7914e-10	-2.0778e-10	-2.6946e-10	-1.1475e-09	-1.0032e-09	2.1313e-10	-4.7279e-10	8.3805e-11	-7.262e-11	-5.0386e-10	-2.9471e-11	-6.5613e-10	8.6119e-10	-1.4895e-10	-5.0447e-10	-1.0098e-10	1.7066e-11	2.532e-11	-6.4139e-10	-9.0775e-10	-1.4046e-10	3.2291e-10	-8.6283e-11	-2.1857e-10
110080/Liaoxing1	15.889	7.6636	-0.21169	-3.5376	5.4554	2.4439	-0.95528	-6.2542	2.7278	-2.6279	0.34772	2.5734	3.8127	-3.9865	-4.7368	-1.2579	-1.1814	2.3622e-10	-3.509e-10	8.3481e-10	9.4899e-11	-4.6206e-10	1.8625e-10	-2.7299e-10	1.675e-09	4.2937e-10	-4.6282e-10	-7.5895e-10	8.8437e-10	2.0526e-10	2.6733e-10	-3.7496e-10	-8.0107e-11	-4.8055e-10	-2.975e-10	-3.9809e-10	3.7359e-11	4.914e-10	2.9021e-10	1.8136e-10	4.2056e-10	-5.9283e-10	-5.1475e-10	-4.0298e-10	8.9013e-10	4.0076e-10	-6.0432e-10	1.4887e-10	2.5065e-10
110080/Mianhui725	-1.0255	-1.9087	6.4615	-1.1733	1.0213	4.7897	3.4869	-2.1428	6.7645	-4.0204	-6.1383	-1.493	-1.8824	-3.3876	-3.5048	-1.5272	-1.4714	1.9982e-10	4.8028e-10	-5.6602e-10	1.247e-09	-1.7106e-10	-2.5397e-10	-2.9291e-10	8.2297e-10	4.1677e-11	4.1221e-10	-3.7051e-10	1.062e-09	4.1355e-10	2.0917e-10	2.1175e-10	8.3813e-10	5.7818e-10	3.211e-10	-4.631e-10	9.9908e-10	-1.65e-09	2.4423e-10	1.5085e-10	7.1245e-10	-5.1671e-10	-1.3195e-10	-2.404e-10	1.3521e-10	4.2333e-10	-8.4872e-11	6.2555e-10	-5.9184e-10
110080/Qianlijing	8.917	0.33423	-4.1191	-2.9109	-1.438	2.2647	-0.25082	-5.1176	-0.75454	4.7826	-7.4252	0.73692	-0.46534	-7.07	-1.5231	-0.78635	-0.79383	-2.5684e-10	-5.7644e-11	4.5133e-11	-1.1558e-10	6.2848e-10	-5.8269e-10	3.3601e-11	1.3847e-10	8.3784e-11	-5.8867e-11	-4.4094e-10	1.1748e-10	4.9447e-10	-1.1484e-10	5.939e-10	1.4031e-10	-4.4621e-10	-6.4307e-10	-1.1455e-09	-9.7188e-10	2.4224e-10	-1.7925e-10	1.8159e-10	-1.2641e-09	-2.6276e-10	-3.2356e-10	4.8021e-10	3.2515e-10	-7.3953e-10	-2.294e-10	-4.0231e-10	1.2137e-10
110080/R4115	1.8897	8.1205	-2.935	-3.3331	-1.2733	1.9174	-1.5225	-6.9791	10.519	0.13951	-2.7058	3.9568	-0.5857	-2.6776	1.6602	0.17838	-0.82314	2.7217e-11	-1.0079e-10	8.1538e-10	3.0673e-10	-2.0673e-10	-1.0181e-09	-2.7435e-10	2.3972e-10	1.0697e-10	-7.2308e-10	5.4383e-10	1.7727e-10	-2.3389e-10	-1.0856e-09	-1.9079e-10	-1.8525e-10	2.6814e-10	9.867e-10	-4.0252e-10	3.03e-10	3.8226e-11	-4.0838e-10	1.2957e-10	-6.5257e-10	2.3055e-10	8.7414e-10	-9.4987e-10	1.1132e-10	-2.2851e-10	1.3254e-09	3.9317e-10	8.6691e-11
110080/R465	4.2589	-4.7777	-2.2048	2.2183	1.8858	6.7945	-3.5459	-12.227	1.4775	-1.8554	-4.5316	-1.525	0.27145	0.58411	-0.65475	-0.72829	-0.87145	-3.2226e-11	5.0109e-10	-9.4558e-10	-1.6667e-10	3.0539e-10	-2.1252e-11	1.6712e-09	-7.0411e-10	5.1592e-10	5.6398e-10	-3.5923e-10	4.0232e-10	-2.163e-10	3.4808e-10	-2.5812e-10	-1.3931e-10	-3.577e-10	-3.5726e-10	-2.9387e-10	4.1572e-10	-1.5984e-11	-1.761e-10	-6.2691e-10	2.8505e-10	4.4787e-10	-3.7736e-10	-2.4819e-10	-2.593e-10	9.9328e-10	-9.2531e-10	-5.8737e-10	-2.9508e-10
110080/WH1383	11.606	5.0529	-5.2506	-6.9895	-1.789	-2.3834	-1.6987	-5.0783	0.83288	-7.5618	-7.4305	1.4973	-0.68017	-0.87844	-2.3404	1.9148	-1.1896	1.1559e-10	-8.0096e-10	6.7606e-10	-6.6956e-10	4.575e-10	1.0442e-09	-2.0651e-10	5.9716e-10	2.2528e-10	-1.2794e-10	6.8006e-10	9.6082e-11	1.3377e-09	-4.6646e-10	-2.5317e-10	-1.9664e-10	9.7635e-10	-1.3364e-10	4.4927e-10	6.3496e-10	-3.5476e-11	5.7243e-10	5.6145e-10	-5.7665e-10	-1.3104e-11	-4.7525e-10	4.9755e-10	-1.4276e-10	-2.5406e-10	1.0161e-10	-5.9928e-10	-5.4003e-10
110080/WH1384	13.437	6.5678	-5.0422	-5.3311	-1.6957	-0.06668	-2.014	-3.4103	6.2085	0.25241	-4.355	-5.7816	2.9424	-0.68944	-0.97861	-3.013	-2.2507	-6.6353e-10	2.048e-10	4.9417e-10	3.4608e-11	-2.197e-10	1.1766e-10	-3.6225e-10	-3.7879e-10	1.0657e-09	4.5991e-10	2.5475e-10	1.0033e-10	-5.5242e-10	-5.2248e-10	-6.4863e-10	-5.9175e-11	2.3667e-10	3.0662e-10	6.8447e-10	-9.7551e-10	-1.5915e-10	-4.3849e-10	-1.2428e-10	-2.0684e-10	9.2532e-10	-9.6222e-11	4.2366e-10	2.6978e-10	6.0011e-10	2.6516e-10	9.3646e-11	8.0666e-10
110080/WH1390	15.502	8.6672	1.317	-1	5.8243	2.585	-2.3625	-2.2886	4.7672	0.80297	-8.4459	0.80551	0.7634	0.2049	-1.3926	-1.1422	2.9849	6.6634e-10	-4.5161e-10	5.7565e-10	6.7102e-10	-7.8872e-11	8.8917e-11	-7.8821e-10	-4.4777e-11	-2.1518e-10	-9.2043e-11	-6.4423e-10	-5.8553e-10	-2.367e-10	-4.3115e-10	-5.94e-12	3.898e-11	4.6145e-11	1.9172e-10	-1.0398e-09	-2.2705e-10	8.4458e-10	-1.3143e-10	5.2072e-10	-3.7461e-10	-3.7753e-10	5.1055e-10	8.4971e-11	2.1586e-10	-1.1978e-09	-3.7667e-11	-1.6781e-10	-7.7797e-11
110080/WH1392	16.931	8.8461	-0.44989	0.40629	5.6205	5.6726	-2.0671	-0.71408	2.051	-0.6313	-5.7753	1.2923	-0.84056	-1.2613	1.1368	0.29968	-4.7942	3.1678e-10	4.2104e-10	-4.6374e-10	8.0655e-12	1.2187e-09	7.784e-10	-5.3976e-10	-8.4903e-10	-3.951e-10	-1.9263e-10	-1.9436e-10	-4.6545e-10	-3.8623e-11	4.2645e-10	-1.0185e-10	-1.5417e-10	-1.4577e-10	-3.1628e-10	1.2186e-09	-5.1769e-11	4.1377e-10	2.7894e-10	3.7728e-10	2.6569e-11	1.1309e-10	-2.5986e-10	7.4034e-11	1.366e-10	2.1058e-12	-3.4182e-10	1.716e-10	-8.8442e-10
110080/WH1394	19.516	10.697	2.9288	10.934	-1.6373	-2.4462	2.8894	-7.2248	3.6569	-0.96447	-4.7178	-0.16284	0.14256	-1.8765	-0.99144	-0.69482	-1.1284	-2.7385e-10	1.0603e-10	-6.1068e-11	-4.0755e-10	-3.6831e-10	9.3933e-10	-4.3312e-11	-1.4426e-10	-2.3166e-10	1.5378e-09	-2.2354e-12	-4.0827e-10	-4.2837e-10	-5.104e-10	4.7703e-10	-4.3666e-10	-9.6892e-11	-3.8838e-11	3.46e-10	-8.1068e-10	5.7373e-10	-1.2411e-09	2.3435e-10	5.4223e-10	3.9299e-10	4.7606e-10	-4.8862e-10	5.1282e-10	2.8724e-10	3.1853e-10	2.782e-10	4.6781e-10
110080/Wuyunjing8	12.41	7.6833	3.4468	-8.7806	6.8841	-0.59749	4.6017	-8.8874	2.1325	-0.35585	-3.2049	-2.6594	-2.2491	-2.0834	1.4435	-0.28831	-0.68973	8.7578e-10	1.0486e-10	-6.7618e-10	-3.0131e-10	5.4204e-10	6.001e-10	5.2882e-10	6.9895e-10	1.3855e-10	-3.9239e-10	1.2321e-10	-1.3877e-10	4.8924e-10	3.928e-10	9.3915e-10	1.9192e-10	-2.0209e-10	2.3845e-10	1.0443e-09	1.8842e-10	8.4678e-10	7.9702e-11	-5.2618e-10	1.8175e-10	-9.5318e-10	-2.1791e-10	-6.4971e-11	7.7938e-11	-1.5816e-10	-6.8845e-11	-7.456e-10	1.5577e-10
110080/YB	5.8337	-0.64012	-0.26256	-2.4867	2.8525	-1.99	0.49883	-5.6393	1.9744	-1.6284	-5.89	4.1811	-0.14944	-0.35652	0.17893	-6.0103	-1.983	2.1704e-11	-5.6821e-11	1.1967e-09	-1.461e-10	-3.5653e-11	-2.9628e-10	7.237e-10	1.1212e-09	-1.0495e-09	-2.9253e-10	3.0622e-10	-3.5212e-10	5.3859e-10	-1.8718e-10	-3.8056e-10	-6.7844e-10	1.5302e-10	-2.3008e-12	4.8592e-10	9.045e-11	-1.372e-09	4.1016e-10	-5.3802e-10	3.9571e-10	1.3919e-09	2.3992e-10	-3.907e-10	-1.013e-09	1.9769e-10	2.446e-10	-5.5815e-10	2.3712e-10
610234/110080	2.3716	-3.1614	2.4764	-0.46192	3.9856	-0.546	1.0933	-4.668	3.3231	-2.6467	-7.1298	-0.0027076	6.7625	-3.8529	2.3247	0.55725	-1.1539	-5.2134e-10	5.8295e-11	-1.3715e-09	6.5792e-10	-3.6391e-10	-6.4173e-10	2.7111e-10	-1.7009e-09	-6.7329e-11	-1.1595e-09	6.9748e-10	4.0575e-10	-2.8711e-10	3.4547e-10	-4.2331e-11	9.0724e-10	-3.3757e-10	6.7578e-10	-4.3794e-10	2.872e-10	-3.6919e-10	2.1595e-10	6.8643e-11	-5.5485e-10	-2.8201e-11	4.5886e-10	6.0614e-10	-3.5721e-10	2.2286e-10	9.2482e-11	-2.0642e-10	3.2048e-10
610234/9311K	-8.763	-16.047	-0.64227	5.4617	7.0513	-6.9796	-3.2086	2.3876	1.2362	-1.8514	-0.3082	-1.8363	3.5432	-3.6072	2.9047	1.9077	0.22334	6.9348e-10	7.3895e-10	-1.772e-10	-1.1679e-10	4.6843e-10	-2.0956e-10	-3.9718e-10	5.7651e-10	1.7719e-10	2.1794e-09	-5.9387e-11	8.7273e-10	8.4355e-10	-1.1865e-10	-3.0445e-10	8.4201e-10	-8.2386e-10	8.9226e-11	6.0659e-10	6.306e-11	8.1056e-10	8.1836e-11	-3.1317e-10	3.8242e-10	1.3446e-10	4.8769e-10	2.7763e-10	2.3362e-10	-1.3811e-10	1.3666e-10	3.0363e-10	9.2372e-10
610234/Balilla	-8.8538	-14.775	1.7024	-0.391	2.176	-3.4454	5.3567	0.60334	1.0371	3.3306	-2.3277	1.5285	7.3036	2.0709	0.49949	3.7325	-1.182	1.2834e-09	-8.7701e-11	6.0873e-10	5.9974e-10	-7.5989e-10	-8.6154e-10	-4.3377e-10	-2.8071e-10	-9.0795e-10	1.9445e-10	-9.0005e-10	-1.069e-10	6.0236e-10	-2.4969e-10	-1.0263e-09	-5.5262e-10	4.9639e-10	-1.1941e-10	5.3642e-10	6.1542e-10	-4.5958e-10	7.3979e-12	1.7814e-10	-2.6983e-10	-7.8528e-10	-1.3743e-10	6.3102e-10	5.2119e-10	2.3117e-10	4.9486e-11	-8.0547e-10	-1.7454e-10
610234/C418	-28.347	9.0025	0.6995	3.1652	2.9667	-1.8543	1.421	0.94135	-2.8564	-1.5039	-2.2045	-1.0456	6.7153	-1.5093	2.574	1.1998	0.034622	2.7278e-10	-3.043e-11	-1.4352e-09	-9.913e-11	-2.1955e-10	2.7562e-10	4.9776e-10	2.4653e-10	1.7141e-10	-4.5149e-10	5.4641e-10	3.3763e-10	3.952e-10	1.0165e-09	-4.618e-10	-4.3888e-10	6.0541e-10	4.9013e-10	-2.5837e-10	1.603e-10	6.261e-10	2.5094e-10	-2.2114e-10	7.8185e-10	4.3441e-10	1.4103e-09	6.4797e-10	4.6927e-10	-8.6923e-10	1.64e-10	-4.4895e-10	-4.4024e-10
610234/JR2	-4.698	-7.1693	16.603	-2.4878	-2.6863	-2.6104	-3.7785	0.93718	-1.9203	-0.67624	-0.75474	-0.2626	6.2771	-1.4662	3.7466	1.5678	-0.03274	4.8895e-12	-5.3416e-11	5.5953e-10	-5.5486e-10	7.0662e-10	7.9184e-10	-3.5658e-10	2.3446e-11	-7.5089e-11	-7.8974e-10	5.5072e-10	-6.2481e-10	-5.5305e-10	-8.5132e-10	-4.9893e-10	-6.4395e-10	-1.0019e-09	6.2617e-10	-8.6132e-10	9.4644e-10	-8.3036e-11	3.4479e-10	1.8298e-11	1.4437e-10	-5.5732e-11	2.173e-10	5.7949e-10	-2.5906e-10	2.984e-10	-4.0421e-10	-5.7757e-10	-8.5728e-10
610234/Liaoxing1	1.8676	-4.8842	0.92658	-0.59146	4.3765	0.4627	1.7582	0.95524	-1.6259	-3.7219	4.2216	2.2243	9.4481	-3.7469	-0.2606	1.0757	0.60696	-8.3856e-10	7.1591e-10	-3.6844e-10	-3.3527e-10	-3.6915e-10	-8.3551e-10	7.704e-10	9.5967e-10	-3.8158e-10	-8.7307e-11	8.9755e-10	-6.7809e-11	-1.0553e-09	-3.6943e-10	8.8505e-10	-5.0339e-10	5.1406e-10	-2.9501e-10	-2.9057e-10	-3.4928e-10	6.2108e-11	-9.4228e-11	1.5065e-10	3.9284e-10	-1.4372e-10	2.1849e-10	5.899e-10	-7.4359e-10	-3.9061e-10	-5.3434e-10	9.9302e-10	7.8971e-10
610234/Mianhui725	-15.046	-14.456	7.5998	1.7728	-0.05752	2.8085	6.2004	5.0667	2.4109	-5.1144	-2.2644	-1.842	3.753	-3.148	0.97144	0.80633	0.31696	2.9338e-10	-1.2522e-10	7.4025e-11	-8.761e-11	8.7521e-10	9.0789e-10	-4.7443e-10	-1.7558e-10	7.4425e-10	-4.8206e-10	-7.4337e-10	-2.0693e-10	-6.5637e-10	-5.0414e-10	-1.286e-09	3.4863e-10	2.137e-11	-9.1652e-10	8.5078e-11	-2.6875e-10	8.3779e-10	-1.4817e-09	5.3127e-10	1.0087e-09	1.3401e-10	2.3489e-10	-4.7104e-10	-5.6321e-10	3.3041e-10	7.8313e-10	-6.7581e-10	-1.4347e-10
610234/R4115	-12.131	-4.4272	-1.7967	-0.38697	-2.3522	-0.063781	1.191	0.23039	6.1651	-0.95448	1.1681	3.6077	5.0498	-2.438	6.1364	2.5119	0.96523	3.6002e-10	-1.4472e-09	-2.1297e-10	1.1642e-10	-8.0608e-11	-1.5523e-10	1.8418e-10	-6.1396e-11	-1.2844e-10	8.2663e-10	-7.6126e-10	5.3289e-10	-1.6349e-10	-6.4647e-11	1.2212e-09	-8.4416e-10	-2.5766e-10	-8.3108e-11	2.8993e-10	-6.839e-10	-3.6286e-10	8.3218e-10	1.9012e-10	-2.962e-11	2.1595e-10	5.95e-10	-3.7614e-10	7.1456e-10	-6.0323e-10	-7.2849e-10	-7.485e-10	1.3949e-10
610234/R465	-9.7621	-17.325	-1.0665	5.1645	0.80692	4.8134	-0.83245	-5.0177	-2.8761	-2.9494	-0.65767	-1.874	5.9069	0.82369	3.8214	1.6052	0.91691	-4.8835e-10	-1.7833e-09	7.6442e-10	9.4799e-11	7.4239e-10	1.3497e-09	-1.2605e-09	6.0491e-10	1.2647e-11	-4.5099e-10	-3.6941e-10	3.7059e-10	4.4072e-10	7.2648e-10	-1.3361e-10	2.6666e-11	1.6059e-10	-5.2415e-10	2.5751e-11	-4.3013e-10	-6.1336e-10	-1.0885e-09	-2.5164e-10	1.1331e-10	-4.7983e-10	2.6511e-10	-1.7716e-10	-8.6395e-10	6.8789e-10	1.6757e-10	1.3619e-09	-5.3205e-10
610234/WH1384	-0.58369	-5.98	-3.9039	-2.3849	-2.7746	-2.0478	0.69954	3.7991	1.8548	-0.84159	-0.48106	-6.1306	8.5779	-0.44986	3.4976	-0.67945	-0.46237	1.9813e-11	3.6222e-10	-3.2728e-10	-3.0411e-11	-5.7227e-10	5.6335e-10	7.48e-10	2.8974e-12	7.658e-10	-7.2063e-10	-2.3862e-10	5.3143e-10	2.7585e-11	7.006e-10	9.661e-10	5.3418e-10	1.0997e-09	1.8112e-10	-7.8724e-11	7.2817e-10	8.4103e-10	2.018e-10	9.5865e-10	-3.6312e-10	1.2229e-10	-5.4035e-10	-4.5574e-10	-4.1487e-10	2.7234e-10	-2.6097e-10	2.4497e-11	9.6557e-10
610234/WH1390	1.481	-3.8805	2.4553	1.9461	4.7455	0.60382	0.35097	4.9208	0.41354	-0.29102	-4.572	0.45649	6.3989	0.44448	3.0836	1.1913	4.7732	-6.8448e-10	2.5795e-10	-6.6003e-10	2.8254e-10	-7.8502e-10	-6.1862e-10	3.4847e-10	3.9538e-10	-6.396e-10	-4.4706e-10	-2.6772e-12	-1.8233e-10	3.6256e-10	-1.0388e-10	2.9625e-10	5.1646e-11	-1.2318e-09	2.8229e-11	2.4591e-10	-1.0991e-09	-9.4233e-11	9.8084e-11	2.8343e-10	-1.9095e-10	2.0352e-10	-4.3501e-10	4.6282e-10	6.327e-10	2.9268e-10	1.0077e-09	-5.5147e-10	-2.8424e-10
610234/WH1392	2.9102	-3.7017	0.68838	3.3524	4.5417	3.6914	0.64644	6.4954	-2.3026	-1.7253	-1.9014	0.94328	4.7949	-1.0217	5.613	2.6332	-3.0058	3.2716e-12	1.1586e-09	1.6719e-11	1.0507e-10	2.2805e-10	1.306e-10	9.1299e-10	4.4559e-11	-6.7669e-10	2.8351e-10	1.1374e-09	4.9883e-10	-7.0568e-10	1.38e-10	-3.5203e-10	2.8488e-10	4.0538e-10	4.555e-10	-1.9101e-10	-5.653e-10	-7.4419e-10	-4.0072e-10	-9.9814e-10	-5.8513e-10	2.4159e-11	-1.0602e-09	-4.5538e-10	1.0288e-10	-2.7282e-10	1.6104e-10	4.9056e-10	-1.7514e-11
610234/WH1394	5.4954	-1.8503	4.067	13.881	-2.7161	-4.4273	5.6029	-0.015383	-0.69674	-2.0585	-0.84388	-0.51187	5.778	-1.6369	3.4848	1.6387	0.65996	-4.0151e-11	-1.1091e-09	-1.6878e-11	-1.3038e-09	-2.0798e-10	-5.2369e-10	5.2645e-10	1.077e-10	6.564e-10	-5.9227e-11	-2.6459e-10	-7.2243e-10	-5.8695e-10	3.7696e-10	1.744e-10	3.5984e-10	1.563e-10	-1.9062e-10	8.8197e-10	3.8621e-10	2.3947e-12	6.843e-10	4.5811e-10	-8.3119e-10	-4.0629e-10	-6.7261e-10	-8.0374e-10	2.058e-10	-9.5676e-11	2.2262e-10	7.2346e-10	-8.5842e-10
610234/Wuyunjing8	-1.6108	-4.8645	4.5851	-5.8345	5.8053	-2.5786	7.3151	-1.6779	-2.2211	-1.4498	0.66904	-3.0085	3.3864	-1.8438	5.9197	2.0452	1.0986	1.621e-10	1.0097e-09	2.2158e-10	5.9163e-12	-1.8106e-10	3.8682e-10	-1.1877e-09	-2.602e-10	-9.6764e-10	3.8475e-10	-1.6635e-10	-8.6991e-10	1.5329e-10	-7.712e-10	7.2999e-10	5.0964e-11	1.2906e-09	4.9314e-10	-5.8496e-10	-5.5309e-10	-6.7646e-10	9.1223e-11	-4.4153e-10	3.1471e-10	5.76e-10	-1.2484e-09	-4.1665e-10	7.5157e-10	-1.153e-10	2.1869e-10	-1.2137e-10	-5.1633e-10
610234/YB	-8.1873	-13.188	0.87571	0.45945	1.7736	-3.9711	3.2123	1.5702	-2.3793	-2.7224	-2.0161	3.8321	5.486	-0.11694	4.6551	-3.6767	-0.19462	1.0592e-10	5.041e-12	2.0696e-09	5.7061e-10	5.4568e-10	-1.0687e-09	-1.7898e-10	-3.8237e-10	1.212e-09	5.72e-10	-3.4721e-10	-1.3516e-10	7.0433e-10	-1.0394e-10	-2.9715e-10	-6.1353e-10	-1.0552e-09	-7.3521e-10	1.4221e-10	5.4935e-10	7.8476e-11	5.96e-10	-1.5442e-10	-7.7145e-10	1.9005e-10	5.04e-10	-3.4846e-10	-4.3305e-10	-2.1663e-10	-2.9221e-10	1.9793e-10	3.506e-10
9311K/110080	5.258	-3.4988	-1.7805	2.5155	8.1301	-4.9985	-5.9221	-4.8218	5.5898	-0.75741	-4.1821	-1.4873	-2.0923	-3.8468	-1.5715	-0.42579	-1.565	-1.2786e-09	-7.0952e-10	-1.0443e-09	-9.5576e-10	-3.7775e-10	-5.4901e-10	-1.0883e-09	-3.4136e-10	4.2996e-10	-2.7575e-10	4.6154e-10	5.9262e-10	8.2385e-11	5.7915e-10	3.5615e-10	-6.1036e-10	-4.137e-10	5.399e-10	5.6749e-10	2.2067e-10	-5.2996e-10	1.1966e-10	-5.2698e-10	3.9454e-10	-8.9319e-10	3.8793e-10	-1.5256e-10	3.6644e-10	-1.2742e-10	-6.3262e-11	1.1426e-09	-1.7459e-10
9311K/610234	-8.763	-16.047	-0.64227	5.4617	7.0513	-6.9796	-3.2086	2.3876	1.2362	-1.8514	-0.3082	-1.8363	3.5432	-3.6072	2.9047	1.9077	0.22334	6.9348e-10	7.3895e-10	-1.772e-10	-1.1679e-10	4.6843e-10	-2.0956e-10	-3.9718e-10	5.7651e-10	1.7719e-10	2.1794e-09	-5.9387e-11	8.7273e-10	8.4355e-10	-1.1865e-10	-3.0445e-10	8.4201e-10	-8.2386e-10	8.9226e-11	6.0659e-10	6.306e-11	8.1056e-10	8.1836e-11	-3.1317e-10	3.8242e-10	1.3446e-10	4.8769e-10	2.7763e-10	2.3362e-10	-1.3811e-10	1.3666e-10	3.0363e-10	9.2372e-10
9311K/Balilla	-5.9674	-15.113	-2.5546	2.5864	6.3205	-7.8979	-1.6587	0.44947	3.3038	5.22	0.61999	0.043952	-1.5511	2.0769	-3.3967	2.7495	-1.593	8.5344e-10	3.1465e-10	1.2019e-09	1.495e-09	4.2423e-10	-1.5942e-10	7.2259e-10	6.6604e-10	4.016e-10	-8.0875e-10	-2.3697e-10	-7.1084e-10	6.6953e-10	-2.2087e-10	-8.8889e-11	7.8951e-10	-1.3162e-10	-8.8725e-10	1.0758e-09	-9.2892e-10	5.7715e-10	3.4061e-10	-8.212e-10	-9.6535e-11	7.9961e-10	1.8039e-11	-3.3365e-10	-1.8811e-10	3.4217e-11	4.2201e-11	-1.3827e-10	-3.7668e-10
9311K/C418	-25.461	8.6651	-3.5574	6.1427	7.1112	-6.3067	-5.5943	0.78748	-0.58969	0.38544	0.74318	-2.5302	-2.1394	-1.5032	-1.3222	0.21679	-0.37646	8.2568e-12	-9.6863e-11	-2.4195e-10	-1.5247e-10	-1.0152e-09	-1.037e-09	-4.0129e-10	1.8823e-10	-4.603e-10	-2.4085e-10	-8.9806e-10	-5.6898e-11	-2.5498e-11	4.7672e-10	7.797e-11	1.2724e-09	6.8253e-10	-3.7219e-10	3.1689e-10	1.2485e-09	6.1509e-10	-2.3784e-10	-5.7596e-10	1.2494e-10	7.1919e-11	1.1079e-10	-3.1301e-10	1.9967e-10	-2.8413e-10	-1.3177e-09	1.2961e-10	-7.6915e-10
9311K/JR2	-1.8116	-7.5067	12.347	0.48969	1.4582	-7.0628	-10.794	0.78332	0.34637	1.2131	2.193	-1.7472	-2.5776	-1.4601	-0.14955	0.58479	-0.44382	-2.6956e-10	1.126e-09	-2.3847e-10	-3.2347e-10	1.6917e-10	1.1756e-09	1.3607e-10	-6.9389e-10	-7.3731e-10	-7.459e-10	7.6849e-10	9.6502e-10	6.4265e-10	-4.4606e-10	-1.2857e-10	-3.3397e-10	-6.6089e-10	-7.0775e-11	7.234e-10	-4.8974e-11	-3.1204e-10	-1.1189e-09	-5.4642e-10	-2.0135e-10	-1.1958e-10	4.296e-10	-7.9838e-11	3.5766e-10	1.5134e-10	-8.1101e-10	-1.4539e-10	6.8528e-10
9311K/Liaoxing1	4.754	-5.2216	-3.3303	2.386	8.521	-3.9898	-5.2572	0.80137	0.64086	-1.8325	7.1693	0.73975	0.5934	-3.7408	-4.1568	0.092627	0.19588	-1.0312e-09	-5.3857e-10	-8.0737e-10	-5.072e-10	6.5298e-10	-2.2969e-10	2.5469e-10	-2.2588e-10	-3.8452e-11	5.6809e-10	-3.1414e-10	3.221e-10	-5.3172e-10	-9.4703e-11	-2.6437e-10	1.1836e-10	-2.2782e-10	3.5243e-10	-1.7653e-11	-9.1741e-10	1.4854e-09	7.1732e-10	4.4102e-10	3.6585e-10	5.4096e-10	-5.2879e-10	9.1247e-10	-4.0586e-10	7.6806e-11	3.9859e-10	-1.0122e-09	-4.5375e-10
9311K/Mianhui725	-12.16	-14.794	3.3429	4.7503	4.087	-1.6439	-0.81499	4.9128	4.6776	-3.2251	0.68331	-3.3266	-5.1017	-3.1419	-2.9247	-0.17671	-0.094117	7.1452e-10	-1.8061e-10	7.6242e-10	-2.2761e-10	-6.3749e-11	-1.6893e-10	3.8482e-10	-5.4213e-10	-1.0988e-09	-1.1968e-11	-5.7034e-10	3.8876e-10	2.3211e-10	7.4865e-10	-5.925e-10	-2.2509e-10	-3.8204e-10	9.3989e-10	1.9415e-11	-8.0654e-10	-4.5123e-10	1.101e-09	6.378e-10	-5.0777e-10	-2.8937e-11	-4.263e-10	3.8449e-10	-2.9999e-10	5.9166e-11	4.8553e-10	-9.8063e-11	2.7895e-10
9311K/Qianlijing	-2.2175	-12.551	-7.2377	3.0126	1.6277	-4.1689	-4.5527	1.938	-2.8415	5.578	-0.60356	-1.0967	-3.6846	-6.8243	-0.94308	0.56415	0.58346	3.7074e-10	4.4561e-10	-3.579e-10	9.3267e-10	2.7855e-10	4.2759e-10	-1.3015e-09	2.744e-10	-6.9861e-10	-6.2877e-11	5.7499e-10	-7.3396e-10	-6.1879e-10	1.9421e-10	-7.4255e-10	3.6809e-10	8.8215e-10	-5.8855e-10	-3.0539e-10	2.9121e-10	-4.3975e-10	-3.4217e-11	-1.4796e-10	-1.6342e-10	4.932e-10	2.7915e-10	-3.8676e-10	-5.1613e-10	-9.5851e-10	-3.7676e-10	-6.5521e-11	-1.7879e-10
9311K/R4115	-9.2449	-4.7646	-6.0537	2.5905	1.7923	-4.5162	-5.8244	0.076523	8.4319	0.93484	4.1158	2.1232	-3.805	-2.4319	2.2402	1.5289	0.55415	-4.2725e-10	2.9739e-11	3.7386e-10	1.5612e-10	1.0242e-09	-4.5677e-10	7.1923e-10	1.0395e-09	3.2179e-10	3.7752e-11	-4.707e-10	-8.566e-10	-1.5518e-09	1.3577e-10	3.6859e-10	2.033e-11	1.5975e-10	-7.9841e-10	6.3831e-11	1.8567e-10	-3.2607e-10	-1.0184e-10	-4.0981e-10	-1.3302e-10	-1.8491e-10	4.7017e-10	2.292e-10	5.2483e-10	-3.0038e-10	2.3473e-10	2.6434e-12	1.0091e-09
9311K/R465	-6.8757	-17.663	-5.3235	8.1419	4.9514	0.3609	-7.8478	-5.1715	-0.60941	-1.0601	2.29	-3.3586	-2.9478	0.82976	-0.074732	0.6222	0.50583	1.4373e-09	4.9512e-10	1.0162e-09	-1.3718e-10	-2.8425e-10	8.2323e-10	-9.3967e-10	-4.2524e-10	7.2779e-10	-1.0476e-10	9.3707e-10	-1.0591e-10	-7.6515e-10	7.2465e-10	1.7054e-10	8.9263e-10	-3.3395e-10	7.958e-10	-1.1067e-10	-4.7783e-12	-7.292e-10	5.1869e-10	-6.3713e-10	3.7023e-11	-5.9391e-10	1.2959e-10	8.0683e-10	-8.1241e-11	8.2095e-10	5.9638e-10	7.3958e-11	-8.6319e-11
9311K/WH1383	0.47177	-7.8323	-8.3693	-1.0659	1.2767	-8.817	-6.0006	1.9773	-1.254	-6.7665	-0.60894	-0.33637	-3.8994	-0.63279	-1.7603	3.2653	0.18773	-6.017e-10	3.3652e-10	-4.9833e-10	3.6898e-10	-2.414e-10	2.9873e-10	-5.0739e-10	-7.7496e-11	-2.9247e-10	-5.6e-10	-7.1786e-11	-8.8389e-11	-6.5962e-10	-3.4705e-10	-1.5928e-10	-3.3133e-10	-2.3398e-10	-5.6469e-10	-5.8516e-10	-4.9014e-10	-4.1873e-10	1.8253e-10	6.6801e-10	8.6153e-10	-6.6681e-10	-1.1028e-09	-2.355e-10	4.0087e-10	7.4365e-11	-2.8715e-10	-7.1599e-10	-5.1514e-11
9311K/WH1384	2.3027	-6.3174	-8.1608	0.59249	1.3699	-6.5003	-6.3158	3.6452	4.1215	1.0477	2.4667	-7.6152	-0.27687	-0.44379	-0.39859	-1.6625	-0.87345	-4.2862e-10	-1.4145e-09	-2.9647e-10	3.9684e-10	9.4065e-11	-6.6159e-10	2.1718e-10	-3.4921e-10	5.0208e-10	1.272e-09	4.3482e-11	2.3102e-10	4.0747e-10	-8.1509e-10	4.5893e-10	-9.5451e-10	1.1712e-09	4.6051e-10	6.3461e-11	-1.1635e-11	6.1955e-10	-1.7819e-10	-7.6704e-12	3.2574e-11	-4.0012e-10	3.241e-10	-2.5543e-10	-4.2431e-10	-4.5465e-10	7.1853e-10	-6.4701e-12	-7.5542e-10
9311K/WH1390	4.3674	-4.2179	-1.8017	4.9235	8.89	-3.8486	-6.6644	4.7669	2.6802	1.5983	-1.6243	-1.0281	-2.4559	0.45056	-0.81254	0.20828	4.3621	-2.3431e-10	-4.4713e-11	2.3944e-10	-2.3218e-10	2.6206e-10	-4.7634e-10	3.7603e-10	7.3647e-10	-1.5548e-10	-2.6069e-11	-3.0747e-10	5.5344e-10	5.4381e-10	-1.6715e-10	1.0064e-09	-1.1105e-09	-3.8947e-10	5.2673e-10	3.7101e-11	8.411e-10	1.0172e-10	-1.2842e-09	2.0902e-11	-7.5132e-10	8.8364e-10	2.5194e-10	5.5018e-10	-4.2635e-10	3.8166e-10	-6.2559e-10	-1.5352e-10	-2.4617e-10
9311K/WH1392	5.7966	-4.0391	-3.5685	6.3299	8.6862	-0.76104	-6.3689	6.3415	-0.035933	0.16403	1.0463	-0.54131	-4.0598	-1.0157	1.7168	1.6502	-3.4169	-4.733e-10	-1.0623e-09	6.4159e-10	-9.3871e-10	-7.3376e-10	3.7225e-10	4.1046e-10	2.786e-10	2.8659e-10	-5.1813e-10	6.7237e-10	-9.6138e-10	6.0122e-12	1.5e-10	7.2862e-10	-5.906e-10	5.1411e-11	5.7345e-10	-9.7011e-10	2.7048e-10	4.5297e-13	-5.8584e-10	4.3562e-10	-9.6882e-10	-3.4636e-10	-9.8088e-10	-7.2793e-10	-3.1858e-10	2.1146e-10	-9.8187e-11	-1.3012e-10	1.2214e-10
9311K/WH1394	8.3819	-2.1877	-0.18991	16.858	1.4284	-8.8798	-1.4125	-0.16925	1.57	-0.16914	2.1038	-1.9965	-3.0767	-1.6308	-0.41142	0.65567	0.24888	-9.1466e-10	5.2789e-10	-7.6175e-10	4.9237e-10	1.8743e-10	4.0324e-10	5.371e-10	-8.0441e-10	3.3356e-10	-1.5144e-10	-1.3375e-10	2.8187e-11	5.9303e-11	-9.5062e-10	2.7984e-10	-1.1356e-09	1.1309e-09	-9.9447e-10	-1.1534e-10	4.5372e-10	-9.7196e-10	8.1106e-10	1.8462e-10	-3.6448e-10	2.9799e-10	1.1906e-09	-1.2941e-10	-2.1184e-10	3.3609e-10	7.032e-10	3.5026e-10	-7.6589e-11
9311K/Wuyunjing8	1.2756	-5.2019	0.32813	-2.857	9.9498	-7.0311	0.29976	-1.8318	0.045562	0.43948	3.6168	-4.4931	-5.4683	-1.8377	2.0235	1.0622	0.68756	-1.6456e-10	-7.9625e-11	1.3949e-10	-1.0084e-09	-6.4538e-11	-6.7177e-10	8.53e-10	-6.1169e-10	-1.0819e-10	-6.5654e-10	4.3397e-10	-1.4402e-10	6.6333e-10	-4.0467e-10	-8.295e-10	1.0893e-09	-1.2805e-10	-1.0194e-10	-4.2291e-10	-4.0616e-10	-5.1442e-10	8.3926e-11	9.8573e-10	1.1549e-09	4.0224e-10	-1.0301e-09	-3.2315e-10	2.8973e-10	-2.9229e-10	-4.7004e-10	4.7307e-10	1.2161e-10
9311K/YB	-5.3009	-13.525	-3.3812	3.4369	5.9181	-8.4236	-3.8031	1.4163	-0.11255	-0.83308	0.93159	2.3475	-3.3687	-0.11087	0.75895	-4.6598	-0.6057	1.746e-09	1.1208e-10	4.8792e-11	7.5778e-10	-7.8046e-10	1.1194e-09	2.4195e-11	3.1156e-10	4.0907e-10	1.0576e-10	-8.2931e-10	-2.9588e-10	2.428e-12	5.5572e-10	-3.3696e-10	-1.0071e-10	-3.5259e-10	1.0034e-10	-9.4674e-10	4.0209e-11	4.8337e-10	-4.1558e-10	6.1263e-10	-1.671e-10	-3.9022e-10	-1.0731e-11	-2.2355e-10	4.9958e-10	4.0944e-10	7.3393e-10	-1.022e-11	2.8223e-11
Balilla/610234	-8.8538	-14.775	1.7024	-0.391	2.176	-3.4454	5.3567	0.60334	1.0371	3.3306	-2.3277	1.5285	7.3036	2.0709	0.49949	3.7325	-1.182	1.2834e-09	-8.7701e-11	6.0873e-10	5.9974e-10	-7.5989e-10	-8.6154e-10	-4.3377e-10	-2.8071e-10	-9.0795e-10	1.9445e-10	-9.0005e-10	-1.069e-10	6.0236e-10	-2.4969e-10	-1.0263e-09	-5.5262e-10	4.9639e-10	-1.1941e-10	5.3642e-10	6.1542e-10	-4.5958e-10	7.3979e-12	1.7814e-10	-2.6983e-10	-7.8528e-10	-1.3743e-10	6.3102e-10	5.2119e-10	2.3117e-10	4.9486e-11	-8.0547e-10	-1.7454e-10
Balilla/9311K	-5.9674	-15.113	-2.5546	2.5864	6.3205	-7.8979	-1.6587	0.44947	3.3038	5.22	0.61999	0.043952	-1.5511	2.0769	-3.3967	2.7495	-1.593	8.5344e-10	3.1465e-10	1.2019e-09	1.495e-09	4.2423e-10	-1.5942e-10	7.2259e-10	6.6604e-10	4.016e-10	-8.0875e-10	-2.3697e-10	-7.1084e-10	6.6953e-10	-2.2087e-10	-8.8889e-11	7.8951e-10	-1.3162e-10	-8.8725e-10	1.0758e-09	-9.2892e-10	5.7715e-10	3.4061e-10	-8.212e-10	-9.6535e-11	7.9961e-10	1.8039e-11	-3.3365e-10	-1.8811e-10	3.4217e-11	4.2201e-11	-1.3827e-10	-3.7668e-10
Balilla/C418	-25.552	9.9365	-1.2128	0.29	2.2359	-2.7725	2.9709	-0.99681	-0.78877	5.5675	-1.2763	0.83472	1.621	4.1749	-3.7274	2.0415	-1.7817	-5.0184e-10	-1.3276e-10	1.4537e-10	-7.8283e-11	3.5199e-10	-4.9785e-10	-1.6926e-09	3.2652e-10	2.3982e-10	-7.2343e-10	6.827e-10	-9.8373e-11	-5.6285e-10	1.0915e-10	4.2971e-10	-2.1105e-10	-1.3418e-10	7.675e-10	-4.836e-10	-9.4936e-10	8.5052e-11	-6.6164e-10	1.315e-10	3.7215e-10	4.2493e-10	-2.8475e-10	-6.9661e-10	-6.9659e-11	7.849e-10	-5.0681e-10	2.5587e-10	-5.508e-10
Balilla/JR2	-1.9025	-6.2353	14.691	-5.363	-3.4171	-3.5286	-2.2287	-1.001	0.14729	6.3951	0.17345	1.6177	1.1828	4.218	-2.5547	2.4095	-1.8491	-1.1899e-09	-9.3072e-10	-4.2532e-10	-2.7163e-10	2.8036e-11	1.1012e-09	4.0532e-10	-1.0812e-10	4.2044e-10	-4.9014e-12	-3.244e-10	-5.08e-10	2.7794e-10	1.5256e-10	-1.9725e-11	3.5225e-10	-5.2566e-11	-2.9602e-10	6.511e-10	2.7115e-11	-7.137e-10	-4.9428e-11	1.0103e-09	1.5747e-10	-5.588e-10	4.6926e-10	-6.1684e-10	-7.1694e-11	-1.1974e-10	-7.4197e-12	-1.8278e-10	3.6278e-10
Balilla/Liaoxing1	4.6631	-3.9502	-0.98572	-3.4667	3.6457	-0.45556	3.3081	-0.98292	0.44178	3.3495	5.1498	4.1046	4.3538	1.9372	-6.562	1.9174	-1.2094	-3.3281e-10	-1.6723e-10	-3.4154e-10	-1.215e-10	-2.0072e-10	4.5024e-10	-2.3048e-10	-1.2048e-09	-1.5312e-09	-5.52e-10	-1.0532e-09	-7.3242e-10	7.1435e-10	2.5594e-10	-6.7447e-12	2.8034e-11	1.425e-10	6.942e-10	7.7199e-10	5.8264e-10	-5.2014e-10	-6.2586e-12	-4.2864e-10	-4.9028e-11	5.2093e-10	2.2216e-10	2.2172e-10	-1.4539e-10	2.9616e-11	-1.464e-10	1.8844e-10	-1.3157e-10
Balilla/Mianhui725	-12.251	-13.522	5.6875	-1.1024	-0.7883	1.8903	7.7503	3.1285	4.4785	1.957	-1.3362	0.038246	-1.3412	2.5362	-5.3299	1.648	-1.4994	9.747e-10	-1.9569e-09	-6.4596e-10	-6.0248e-10	5.8569e-10	8.5411e-11	9.0873e-10	-4.3797e-11	6.1854e-10	1.1504e-09	8.5506e-10	-5.1506e-10	1.5362e-10	4.1659e-10	-3.2847e-11	9.0581e-10	-1.5811e-10	5.8149e-10	-1.744e-10	-7.286e-10	-1.8887e-10	-1.551e-10	-7.3721e-10	-3.632e-10	-3.158e-10	4.7897e-10	3.8951e-10	7.5475e-10	1.6681e-10	-1.1153e-10	-2.4056e-10	-2.6326e-10
Balilla/R465	-6.9666	-16.391	-2.9789	2.2893	0.076135	3.8951	0.7174	-6.9558	-0.80849	4.1219	0.27052	0.0062371	0.81262	6.5078	-2.4799	2.447	-0.89946	8.179e-10	-6.8179e-10	-2.796e-10	-2.369e-10	3.1498e-10	9.7104e-12	-9.0677e-10	9.3331e-10	-3.2809e-10	8.3243e-10	1.134e-09	3.5943e-10	-1.1856e-09	3.0048e-11	-4.1675e-10	2.4342e-10	2.9517e-10	3.3599e-10	7.5101e-10	9.7046e-10	1.7895e-10	2.0592e-10	4.2867e-10	5.376e-10	8.6238e-10	3.2561e-12	-8.6626e-10	-3.7045e-10	-7.5892e-10	-3.681e-12	-7.127e-10	3.2619e-10
Balilla/WH1383	0.38089	-6.5609	-6.0246	-6.9186	-3.5986	-5.2828	2.5647	0.19298	-1.4531	-1.5845	-2.6285	3.0285	-0.139	5.0453	-4.1655	5.09	-1.2176	-2.3241e-10	4.7657e-10	-1.01e-10	1.2864e-10	-3.0099e-10	1.0468e-09	5.4484e-10	-1.7973e-10	7.518e-10	1.1445e-09	-3.4752e-10	3.335e-10	-1.1127e-09	3.4402e-10	1.3486e-11	4.8174e-10	-6.7883e-10	4.13e-10	-1.1906e-09	-4.884e-10	-4.9788e-10	5.0089e-10	-4.8594e-10	-5.7521e-10	6.9413e-10	1.9635e-10	3.5882e-10	5.5616e-10	-7.8509e-10	-3.9188e-10	5.6747e-10	5.4777e-11
Balilla/WH1384	2.2118	-5.046	-5.8162	-5.2602	-3.5054	-2.9661	2.2494	1.8609	3.9225	6.2298	0.44713	-4.2503	3.4836	5.2343	-2.8038	0.16227	-2.2787	7.4561e-10	8.3821e-10	-6.321e-10	-4.7849e-10	-7.8515e-11	-7.4866e-10	-3.2046e-10	3.3011e-10	-1.2135e-09	-4.9928e-10	1.9274e-10	2.393e-10	9.0714e-10	-1.0746e-09	6.218e-10	2.793e-10	-7.3525e-10	-1.4374e-10	-8.2134e-10	9.8076e-11	6.2467e-11	2.2816e-10	-1.9403e-11	-4.058e-10	-4.94e-10	-4.591e-10	-1.6076e-10	-2.9634e-10	-2.2981e-10	3.8932e-10	-8.0904e-11	-1.6002e-10
Balilla/WH1390	4.2765	-2.9465	0.54297	-0.92911	4.0147	-0.31444	1.9008	2.9827	2.4812	6.7803	-3.6438	2.3368	1.3046	6.1286	-3.2177	2.033	2.9568	-1.0682e-09	5.124e-10	4.99e-11	-2.006e-10	5.8859e-10	4.1118e-10	1.8219e-10	-1.2928e-10	6.0484e-10	2.1613e-10	3.9978e-10	-2.3152e-10	5.7526e-10	-3.1363e-10	3.8494e-10	-5.1949e-10	2.3829e-10	2.3581e-10	-6.7507e-10	1.5442e-10	1.9051e-10	-6.985e-11	2.5015e-10	4.4883e-10	-8.0886e-10	-8.549e-10	1.0336e-10	1.6765e-10	4.0214e-10	-8.3711e-11	-5.1826e-11	6.1077e-10
Balilla/WH1392	5.7057	-2.7677	-1.2239	0.47721	3.8109	2.7732	2.1963	4.5572	-0.23501	5.3461	-0.97318	2.8236	-0.29938	4.6624	-0.68837	3.4749	-4.8222	-2.2279e-10	5.8618e-10	1.4737e-09	5.4925e-11	-2.6367e-10	4.9868e-10	-1.66e-11	1.7335e-10	2.9389e-10	1.582e-10	-6.2281e-10	7.735e-10	-6.4403e-10	1.1316e-09	1.4985e-10	-1.0718e-09	7.1746e-11	-4.099e-11	-4.1438e-10	5.7616e-10	3.4552e-10	8.9104e-11	-5.804e-10	-3.659e-10	-7.7219e-10	5.9361e-10	1.5433e-11	-1.1406e-10	-2.2456e-10	4.642e-10	-4.9458e-10	-7.4744e-11
Balilla/WH1394	8.291	-0.91634	2.1547	11.005	-3.4469	-5.3456	7.1527	-1.9535	1.3709	5.0129	0.084314	1.3684	0.68374	4.0472	-2.8166	2.4804	-1.1564	2.4501e-10	4.5359e-10	7.7805e-11	-5.733e-10	4.7047e-10	-5.6911e-10	1.0658e-09	8.1489e-10	-7.0641e-10	-1.2683e-09	-1.4988e-10	-1.9219e-10	1.1692e-11	-1.2998e-10	3.8231e-10	-8.3191e-10	6.6112e-11	-1.5251e-10	2.2228e-10	6.3058e-10	1.3246e-10	-4.7388e-10	-2.5491e-10	9.1506e-10	-8.6082e-10	-7.4316e-11	5.2383e-10	-1.4644e-10	-1.8198e-10	-1.3402e-11	3.7492e-10	9.7697e-10
Balilla/Wuyunjing8	1.1847	-3.9305	2.6728	-8.7097	5.0745	-3.4969	8.865	-3.6161	-0.15352	5.6215	1.5972	-1.1282	-1.7079	3.8403	-0.38164	2.8869	-0.71773	-1.512e-09	-2.3807e-11	-3.6639e-10	2.0539e-10	-3.1919e-10	-1.8418e-10	2.8665e-10	-1.2897e-09	5.8173e-10	-4.6818e-10	-2.8751e-10	1.0953e-10	1.8016e-10	1.3041e-10	-1.2498e-09	4.9954e-10	-1.1765e-10	-4.535e-10	-2.586e-10	-2.7637e-10	3.0636e-10	-6.5053e-10	5.4819e-10	-4.1316e-10	4.7185e-10	1.139e-09	5.1875e-10	2.3756e-13	-2.2122e-10	3.4996e-10	1.4573e-10	5.3815e-10
Balilla/YB	-5.3917	-12.254	-1.0366	-2.4158	1.0428	-4.8894	4.7622	-0.36801	-0.31163	4.349	-1.0879	5.7124	0.39173	5.5672	-1.6462	-2.835	-2.011	5.8041e-10	7.6131e-10	-6.1102e-10	2.2224e-10	-5.8168e-10	-5.2719e-10	-7.3222e-10	-2.607e-10	8.5563e-10	1.8372e-10	9.4352e-10	1.4751e-09	-2.7053e-10	-1.2957e-09	4.0905e-10	-1.3196e-10	3.0469e-10	-3.6619e-10	4.7e-10	-5.9948e-10	2.9757e-10	-1.67e-10	1.813e-10	-4.0701e-10	8.2996e-10	-1.1673e-09	-1.3434e-10	1.6201e-10	3.8827e-10	-2.6769e-10	2.4136e-10	-1.1196e-09
C418/110080	-14.326	21.55	-0.43877	0.21908	4.0455	0.1269	-1.2924	-6.2681	1.4972	-0.40989	-6.0784	-0.69653	1.0798	-1.7489	-1.9022	-1.1337	-1.7537	2.7023e-11	8.64e-10	1.0773e-09	3.5779e-11	7.7927e-10	-1.0482e-11	3.3174e-10	-1.6714e-10	-3.079e-10	4.824e-10	-3.3888e-10	-7.3117e-10	-2.9615e-10	4.4519e-10	1.2054e-10	4.5308e-10	2.8331e-10	-1.0228e-09	4.1749e-11	4.826e-10	-2.9479e-10	3.3374e-10	2.3273e-10	5.4191e-10	-1.9609e-11	-6.9131e-10	1.3028e-09	4.825e-11	-5.8248e-10	-1.0251e-12	6.722e-10	1.9716e-10
C418/610234	-28.347	9.0025	0.6995	3.1652	2.9667	-1.8543	1.421	0.94135	-2.8564	-1.5039	-2.2045	-1.0456	6.7153	-1.5093	2.574	1.1998	0.034622	2.7278e-10	-3.043e-11	-1.4352e-09	-9.913e-11	-2.1955e-10	2.7562e-10	4.9776e-10	2.4653e-10	1.7141e-10	-4.5149e-10	5.4641e-10	3.3763e-10	3.952e-10	1.0165e-09	-4.618e-10	-4.3888e-10	6.0541e-10	4.9013e-10	-2.5837e-10	1.603e-10	6.261e-10	2.5094e-10	-2.2114e-10	7.8185e-10	4.3441e-10	1.4103e-09	6.4797e-10	4.6927e-10	-8.6923e-10	1.64e-10	-4.4895e-10	-4.4024e-10
C418/9311K	-25.461	8.6651	-3.5574	6.1427	7.1112	-6.3067	-5.5943	0.78748	-0.58969	0.38544	0.74318	-2.5302	-2.1394	-1.5032	-1.3222	0.21679	-0.37646	8.2568e-12	-9.6863e-11	-2.4195e-10	-1.5247e-10	-1.0152e-09	-1.037e-09	-4.0129e-10	1.8823e-10	-4.603e-10	-2.4085e-10	-8.9806e-10	-5.6898e-11	-2.5498e-11	4.7672e-10	7.797e-11	1.2724e-09	6.8253e-10	-3.7219e-10	3.1689e-10	1.2485e-09	6.1509e-10	-2.3784e-10	-5.7596e-10	1.2494e-10	7.1919e-11	1.1079e-10	-3.1301e-10	1.9967e-10	-2.8413e-10	-1.3177e-09	1.2961e-10	-7.6915e-10
C418/Balilla	-25.552	9.9365	-1.2128	0.29	2.2359	-2.7725	2.9709	-0.99681	-0.78877	5.5675	-1.2763	0.83472	1.621	4.1749	-3.7274	2.0415	-1.7817	-5.0184e-10	-1.3276e-10	1.4537e-10	-7.8283e-11	3.5199e-10	-4.9785e-10	-1.6926e-09	3.2652e-10	2.3982e-10	-7.2343e-10	6.827e-10	-9.8373e-11	-5.6285e-10	1.0915e-10	4.2971e-10	-2.1105e-10	-1.3418e-10	7.675e-10	-4.836e-10	-9.4936e-10	8.5052e-11	-6.6164e-10	1.315e-10	3.7215e-10	4.2493e-10	-2.8475e-10	-6.9661e-10	-6.9659e-11	7.849e-10	-5.0681e-10	2.5587e-10	-5.508e-10
C418/JR2	-21.396	17.542	13.688	-1.8068	-2.6264	-1.9375	-6.1643	-0.66297	-3.7462	1.5606	0.29664	-0.95642	0.59448	0.63784	-0.48026	-0.12313	-0.63254	-1.0294e-10	1.4601e-10	1.0136e-09	4.2001e-10	-2.3165e-10	-7.523e-10	2.4435e-10	1.9832e-10	7.3373e-10	6.1699e-10	-1.5385e-10	2.4164e-10	-3.5876e-10	1.0214e-09	-2.8074e-10	-1.4289e-09	-5.8789e-10	-5.6474e-10	5.4334e-12	-1.3523e-10	-8.216e-10	-2.9328e-11	9.9113e-10	1.8823e-10	3.0744e-10	-9.7208e-10	-4.7884e-10	-2.1859e-10	-1.4329e-10	-1.3962e-10	1.7331e-10	4.0309e-10
C418/Liaoxing1	-14.83	19.827	-1.9886	0.089544	4.4364	1.1356	-0.62757	-0.64491	-3.4517	-1.485	5.273	1.5305	3.7655	-1.6429	-4.4875	-0.61529	0.0071628	-8.3275e-11	9.9122e-10	5.3947e-10	1.3129e-10	9.66e-11	4.8824e-10	7.2968e-10	-5.1049e-10	7.1052e-10	-3.3419e-10	-1.2469e-10	3.6135e-10	1.3274e-11	-6.2031e-10	-9.5982e-11	-3.8265e-10	-3.5483e-10	-4.1158e-10	-2.2232e-10	-1.0285e-09	-6.2151e-10	-4.4902e-10	7.2373e-11	-3.1545e-10	-4.9845e-10	3.5141e-10	-5.1802e-10	-2.141e-10	3.7101e-10	2.1277e-10	-6.1686e-10	-7.6057e-10
C418/Mianhui725	-31.744	10.255	4.6846	2.4538	0.0023841	3.4814	3.8146	3.4666	0.58501	-2.8775	-1.213	-2.5359	-1.9296	-1.044	-3.2554	-0.88462	-0.28283	1.506e-09	-1.2556e-09	-2.9574e-10	-4.6809e-10	-5.8957e-10	-1.1654e-09	6.0955e-10	1.0336e-10	7.7967e-10	-1.5201e-09	-5.0523e-11	3.4234e-10	1.2508e-10	-3.8055e-11	-1.8058e-11	-1.217e-10	2.9974e-10	-7.4973e-11	-3.5642e-10	1.4265e-10	2.014e-10	-8.3719e-10	-4.9784e-10	3.7762e-10	9.2081e-10	5.4973e-11	2.6348e-10	2.5584e-10	3.474e-11	-1.7025e-11	7.4384e-10	9.5688e-11
C418/Qianlijing	-21.802	12.498	-5.896	0.7162	-2.4569	0.95643	0.076892	0.49173	-6.934	5.9255	-2.4999	-0.30593	-0.51252	-4.7264	-1.2738	-0.14377	0.39474	-1.0499e-09	3.2179e-10	-9.4725e-11	-5.5511e-10	3.1986e-10	-5.5964e-10	1.8383e-10	-3.7008e-10	8.3909e-10	6.271e-10	-1.2702e-09	5.4417e-10	1.3952e-10	1.6952e-11	2.2924e-11	9.9617e-10	4.5721e-11	-4.2885e-10	-1.4465e-11	5.9268e-10	-2.6691e-10	3.976e-10	4.658e-11	-2.9799e-10	3.0157e-10	-1.7754e-10	1.1273e-10	-8.6111e-10	4.6091e-10	-1.9246e-10	-4.2522e-10	-2.8235e-10
C418/R4115	-28.829	20.284	-4.7119	0.29403	-2.2923	0.60912	-1.1948	-1.3698	4.3393	1.2824	2.2195	2.9139	-0.63288	-0.334	1.9095	0.82096	0.36543	-5.8549e-10	-1.3503e-09	-1.0479e-09	-6.239e-10	-2.7435e-10	1.054e-09	-4.1695e-10	1.0834e-09	-2.7979e-10	1.5457e-10	2.2162e-10	1.7362e-10	2.9072e-10	-2.924e-10	-1.6302e-09	-5.881e-10	-5.2054e-10	-7.5645e-10	4.2388e-10	-1.631e-11	-6.1663e-10	-7.3736e-10	-4.9526e-10	-6.01e-10	-4.5346e-10	-1.0845e-09	3.3558e-11	-6.6899e-11	-2.7818e-10	9.7129e-11	-3.6709e-10	6.1997e-10
C418/R465	-26.46	7.3862	-3.9817	5.8455	0.86682	5.4863	-3.2182	-6.6178	-4.702	-0.71257	0.39371	-2.5679	0.22427	2.9277	-0.40544	-0.085715	0.31712	5.1158e-10	-1.0002e-10	-6.7274e-10	-2.4152e-10	-1.4103e-09	-4.7729e-10	-3.81e-10	5.0044e-11	1.4601e-10	2.0307e-10	-1.3683e-10	8.0685e-10	2.1716e-10	-5.1577e-11	1.0986e-09	-4.4838e-11	-3.8286e-10	-3.1495e-10	-5.4208e-10	-5.4539e-10	-1.3275e-10	-3.0721e-11	-3.5857e-10	-2.2717e-10	-8.3892e-12	5.3903e-10	-4.5287e-10	-1.2031e-10	-1.1883e-09	7.1728e-10	-6.6382e-10	2.7635e-10
C418/WH1383	-19.112	17.217	-7.0275	-3.3624	-2.8079	-3.6917	-1.3709	0.53099	-5.3466	-6.419	-2.5053	0.4544	-0.72735	1.4651	-2.0911	2.5573	-0.00098506	-4.8879e-10	3.0378e-10	-2.9676e-11	4.9226e-10	9.5379e-10	-6.7942e-11	2.6738e-10	2.0127e-10	-4.5864e-10	5.2174e-12	5.3079e-11	-3.2949e-10	-4.0575e-10	-8.2386e-10	5.208e-10	5.6431e-10	4.8938e-13	1.2505e-09	1.4859e-09	-1.7888e-10	4.58e-10	-2.5299e-10	-5.1423e-10	-1.7423e-10	2.2204e-11	-4.456e-10	-9.8053e-11	-4.0668e-10	-1.0083e-11	5.3192e-10	8.6632e-11	2.384e-11
C418/WH1384	-17.282	18.732	-6.8191	-1.7039	-2.7147	-1.3749	-1.6862	2.199	0.02898	1.3953	0.57032	-6.8245	2.8952	1.6541	-0.72929	-2.3704	-1.0622	4.7486e-11	-3.1551e-11	6.5855e-11	3.8314e-12	7.8434e-10	9.7179e-10	4.5152e-10	3.6318e-10	-9.5181e-10	-9.615e-11	1.1277e-09	-8.5836e-10	-5.57e-10	8.1656e-10	-1.9351e-10	-2.4173e-11	-7.4964e-11	3.9161e-10	-6.9166e-10	4.6579e-10	-4.2033e-11	8.0588e-10	3.7826e-10	-9.2186e-10	4.0122e-10	5.2366e-10	5.6224e-11	8.0112e-11	7.9758e-10	3.6591e-10	9.6188e-10	-1.5322e-10
C418/WH1390	-15.217	20.831	-0.45989	2.6271	4.8054	1.2767	-2.0348	3.3207	-1.4123	1.9458	-3.5206	-0.23734	0.71622	2.5485	-1.1432	-0.49964	4.1734	-6.6469e-10	-1.4701e-10	9.8418e-10	8.0081e-11	2.1705e-10	1.3007e-10	-3.8255e-10	-1.0387e-09	-9.0368e-10	6.3226e-10	-4.653e-11	7.4536e-11	-6.5089e-10	4.4738e-11	-4.7331e-10	-5.1234e-10	6.7946e-10	-4.7027e-10	3.3959e-10	-7.455e-10	-3.8746e-10	7.7572e-10	2.1555e-10	9.4127e-10	-1.3681e-09	-6.6079e-11	1.9569e-10	6.8066e-10	-1.1045e-11	1.9431e-10	-6.7568e-11	3.1354e-11
C418/WH1392	-13.788	21.01	-2.2268	4.0334	4.6016	4.3643	-1.7393	4.8952	-4.1285	0.51156	-0.85	0.24945	-0.88774	1.0823	1.3861	0.94226	-3.6056	-6.978e-10	-1.5712e-10	-1.4661e-10	8.0161e-10	1.9338e-10	7.0595e-10	-7.4964e-10	-1.5918e-10	3.8511e-10	3.397e-10	-6.8367e-10	-3.1995e-10	5.944e-10	-4.1809e-10	5.2292e-10	6.0428e-10	6.4189e-10	1.0865e-10	-4.3593e-10	9.623e-11	8.4863e-11	4.3628e-10	4.0751e-10	-1.8893e-10	-2.1845e-11	-1.9769e-10	2.0381e-10	-3.3052e-10	5.6037e-11	6.577e-10	-4.0956e-13	1.0946e-09
C418/WH1394	-11.202	22.861	1.1519	14.562	-2.6562	-3.7544	3.2171	-1.6155	-2.5226	0.17838	0.2075	-1.2057	0.095384	0.4671	-0.74212	-0.052249	0.060163	2.0112e-10	1.7195e-10	6.1139e-10	-1.6561e-10	6.3514e-10	-2.8848e-10	-7.2597e-10	-4.1897e-10	-8.2901e-10	-3.7109e-10	1.2089e-09	9.71e-11	6.2883e-10	-3.5887e-10	-5.2866e-10	2.5267e-10	-3.1921e-10	1.0968e-10	-6.7046e-10	-1.5181e-10	1.2917e-09	-1.0784e-11	7.8458e-10	-2.9053e-10	3.6129e-10	2.2049e-10	-6.9381e-10	7.9846e-10	5.7121e-11	-1.3664e-09	-7.7786e-11	6.5842e-10
C418/Wuyunjing8	-18.309	19.847	1.6699	-5.1535	5.8652	-1.9057	4.9294	-3.2781	-4.047	0.787	1.7204	-3.7023	-2.2963	0.26019	1.6928	0.35426	0.49884	4.6784e-12	3.9687e-10	-5.6286e-11	7.3075e-10	7.0459e-10	-1.0335e-10	5.3944e-10	-3.0149e-10	3.1371e-10	7.4327e-10	1.9823e-12	-4.4262e-10	3.8846e-10	-6.875e-10	1.6159e-10	-1.4481e-10	-8.079e-10	1.342e-09	2.5348e-10	1.0734e-09	-3.8256e-10	1.271e-10	-2.0923e-10	2.3394e-10	-2.6648e-10	9.7731e-11	4.108e-12	-1.34e-10	1.1186e-10	8.2016e-10	-9.2823e-12	-7.8916e-10
C418/YB	-24.885	11.524	-2.0394	1.1404	1.8335	-3.2982	0.82654	-0.029998	-4.2051	-0.48556	-0.96474	3.1382	-0.19662	1.9871	0.42825	-5.3677	-0.79442	1.5958e-09	1.0612e-10	-4.1651e-10	-3.1152e-10	-1.2954e-09	1.3341e-09	8.9471e-10	2.0528e-10	-1.2795e-10	-6.725e-11	-1.3909e-10	-1.4239e-10	6.4262e-11	-6.5652e-10	7.2718e-10	-2.4555e-10	-5.621e-11	-4.3332e-11	8.0839e-10	-5.1117e-10	2.0402e-10	1.1962e-10	-3.8802e-10	-5.4474e-10	-6.0948e-10	6.1119e-10	4.3078e-10	-1.1042e-10	6.9256e-10	-2.2012e-10	-3.4633e-10	3.4504e-10
JR2/110080	9.323	5.3785	15.465	-5.4339	-1.6075	-0.62921	-6.492	-6.2723	2.4333	0.41775	-4.6286	0.086432	0.64166	-1.7057	-0.72957	-0.76571	-1.8211	7.8362e-10	-1.3531e-10	-4.3015e-10	-2.0608e-10	-1.3865e-09	-3.6698e-10	2.0831e-10	-1.0584e-09	-4.7914e-10	-2.0778e-10	-2.6946e-10	-1.1475e-09	-1.0032e-09	2.1313e-10	-4.7279e-10	8.3805e-11	-7.262e-11	-5.0386e-10	-2.9471e-11	-6.5613e-10	8.6119e-10	-1.4895e-10	-5.0447e-10	-1.0098e-10	1.7066e-11	2.532e-11	-6.4139e-10	-9.0775e-10	-1.4046e-10	3.2291e-10	-8.6283e-11	-2.1857e-10
JR2/610234	-4.698	-7.1693	16.603	-2.4878	-2.6863	-2.6104	-3.7785	0.93718	-1.9203	-0.67624	-0.75474	-0.2626	6.2771	-1.4662	3.7466	1.5678	-0.03274	4.8895e-12	-5.3416e-11	5.5953e-10	-5.5486e-10	7.0662e-10	7.9184e-10	-3.5658e-10	2.3446e-11	-7.5089e-11	-7.8974e-10	5.5072e-10	-6.2481e-10	-5.5305e-10	-8.5132e-10	-4.9893e-10	-6.4395e-10	-1.0019e-09	6.2617e-10	-8.6132e-10	9.4644e-10	-8.3036e-11	3.4479e-10	1.8298e-11	1.4437e-10	-5.5732e-11	2.173e-10	5.7949e-10	-2.5906e-10	2.984e-10	-4.0421e-10	-5.7757e-10	-8.5728e-10
JR2/9311K	-1.8116	-7.5067	12.347	0.48969	1.4582	-7.0628	-10.794	0.78332	0.34637	1.2131	2.193	-1.7472	-2.5776	-1.4601	-0.14955	0.58479	-0.44382	-2.6956e-10	1.126e-09	-2.3847e-10	-3.2347e-10	1.6917e-10	1.1756e-09	1.3607e-10	-6.9389e-10	-7.3731e-10	-7.459e-10	7.6849e-10	9.6502e-10	6.4265e-10	-4.4606e-10	-1.2857e-10	-3.3397e-10	-6.6089e-10	-7.0775e-11	7.234e-10	-4.8974e-11	-3.1204e-10	-1.1189e-09	-5.4642e-10	-2.0135e-10	-1.1958e-10	4.296e-10	-7.9838e-11	3.5766e-10	1.5134e-10	-8.1101e-10	-1.4539e-10	6.8528e-10
JR2/Balilla	-1.9025	-6.2353	14.691	-5.363	-3.4171	-3.5286	-2.2287	-1.001	0.14729	6.3951	0.17345	1.6177	1.1828	4.218	-2.5547	2.4095	-1.8491	-1.1899e-09	-9.3072e-10	-4.2532e-10	-2.7163e-10	2.8036e-11	1.1012e-09	4.0532e-10	-1.0812e-10	4.2044e-10	-4.9014e-12	-3.244e-10	-5.08e-10	2.7794e-10	1.5256e-10	-1.9725e-11	3.5225e-10	-5.2566e-11	-2.9602e-10	6.511e-10	2.7115e-11	-7.137e-10	-4.9428e-11	1.0103e-09	1.5747e-10	-5.588e-10	4.6926e-10	-6.1684e-10	-7.1694e-11	-1.1974e-10	-7.4197e-12	-1.8278e-10	3.6278e-10
JR2/C418	-21.396	17.542	13.688	-1.8068	-2.6264	-1.9375	-6.1643	-0.66297	-3.7462	1.5606	0.29664	-0.95642	0.59448	0.63784	-0.48026	-0.12313	-0.63254	-1.0294e-10	1.4601e-10	1.0136e-09	4.2001e-10	-2.3165e-10	-7.523e-10	2.4435e-10	1.9832e-10	7.3373e-10	6.1699e-10	-1.5385e-10	2.4164e-10	-3.5876e-10	1.0214e-09	-2.8074e-10	-1.4289e-09	-5.8789e-10	-5.6474e-10	5.4334e-12	-1.3523e-10	-8.216e-10	-2.9328e-11	9.9113e-10	1.8823e-10	3.0744e-10	-9.7208e-10	-4.7884e-10	-2.1859e-10	-1.4329e-10	-1.3962e-10	1.7331e-10	4.0309e-10
JR2/Liaoxing1	8.819	3.6557	13.915	-5.5634	-1.2166	0.3795	-5.8271	-0.64908	-2.5156	-0.65736	6.7228	2.3135	3.3273	-1.5998	-3.3148	-0.24729	-0.060199	1.2845e-09	4.0337e-10	4.3156e-10	4.4059e-10	4.0475e-10	9.1363e-11	8.6397e-10	7.2895e-10	-8.1707e-10	4.0897e-10	-1.1856e-10	-5.1531e-11	9.3114e-10	1.1221e-09	3.9588e-10	6.0049e-10	8.9557e-10	4.4695e-10	-6.9062e-10	-1.5935e-10	1.3182e-10	-7.5555e-10	-2.6036e-10	-3.1099e-10	-3.5582e-10	3.0337e-10	-5.4267e-10	3.9563e-10	6.5532e-10	2.2277e-10	1.3542e-10	2.0707e-10
JR2/Mianhui725	-8.0951	-5.9165	20.589	-3.1991	-5.6506	2.7253	-1.385	3.4624	1.5211	-2.0499	0.23677	-1.7529	-2.3678	-1.0009	-2.0828	-0.51663	-0.3502	1.2984e-10	8.6933e-10	8.9876e-10	4.3256e-10	-5.7111e-10	-2.1699e-10	1.0884e-10	-9.1403e-10	2.3799e-10	1.0564e-09	1.117e-09	3.081e-10	3.4447e-10	-1.2688e-10	3.2688e-10	-8.4688e-10	7.865e-10	2.7735e-10	3.1767e-10	8.1383e-10	6.7113e-10	-7.2153e-10	5.8172e-10	3.8874e-10	-5.1937e-10	-3.9036e-10	6.2792e-10	-6.4772e-10	-8.3176e-10	-3.9577e-10	1.1914e-10	2.7909e-11
JR2/Qianlijing	1.8474	-3.6736	10.008	-4.9368	-8.1099	0.20033	-5.1227	0.48757	-5.998	6.7531	-1.0501	0.47703	-0.95068	-4.6833	-0.10114	0.22423	0.32738	-4.8347e-10	-5.2365e-10	2.1714e-10	2.1227e-11	1.291e-09	-4.8612e-10	2.8686e-10	2.5251e-10	-7.1388e-10	5.7349e-10	-2.9249e-10	2.1593e-10	-4.5994e-10	-1.245e-09	3.5558e-11	8.5444e-10	-7.5572e-10	2.454e-10	-3.7356e-10	2.5871e-10	1.9696e-10	-4.0714e-10	-3.1603e-10	5.5566e-10	-4.2688e-10	-1.7183e-10	-7.0043e-10	4.5181e-10	6.9315e-10	1.5293e-09	6.0082e-10	5.9561e-10
JR2/R4115	-5.1799	4.1127	11.192	-5.3589	-7.9453	-0.14699	-6.3943	-1.3739	5.2754	2.11	3.6693	3.6969	-1.071	-0.29089	3.0822	1.189	0.29807	-1.1129e-09	-5.3913e-11	4.0244e-10	1.3885e-09	1.1857e-10	2.9547e-10	-1.102e-09	5.0721e-10	1.043e-09	-1.2142e-09	-1.5294e-10	5.2351e-10	1.104e-09	-3.0458e-10	-9.2418e-10	3.1937e-10	3.0302e-10	6.4686e-10	-1.4413e-10	2.4208e-10	8.7398e-10	6.8239e-10	-7.16e-10	-3.1826e-10	8.5909e-10	-1.1358e-10	2.2526e-10	2.4079e-10	-6.6269e-10	-1.6668e-10	-3.1518e-10	2.1494e-10
JR2/R465	-2.8107	-8.7855	11.922	0.1925	-4.7862	4.7302	-8.4178	-6.622	-3.7659	0.11507	1.8435	-1.7849	-0.21389	2.9708	0.76721	0.28228	0.24975	6.5371e-11	4.6023e-10	1.3383e-10	-1.1783e-09	-4.8154e-10	-5.3073e-11	2.5658e-10	9.6169e-10	3.4998e-10	8.3416e-10	4.3099e-10	-2.6829e-10	5.2542e-10	-1.4034e-09	-2.8461e-11	3.574e-10	6.8052e-10	-6.196e-10	-4.9726e-10	5.5939e-11	-1.6116e-10	-1.661e-11	7.3121e-10	-8.787e-11	8.5403e-10	1.7425e-10	8.8034e-10	-7.1988e-10	6.0159e-10	-1.0035e-10	-7.3136e-11	-9.3371e-10
JR2/WH1383	4.5367	1.045	8.8764	-9.0153	-8.461	-4.4478	-6.5705	0.52683	-4.4105	-5.5913	-1.0555	1.2374	-1.1655	1.5083	-0.91841	2.9253	-0.068347	4.8507e-10	-1.5117e-10	-7.0447e-10	-4.4766e-10	4.0892e-12	-6.9451e-10	3.1874e-10	-1.9488e-10	-4.5195e-10	-3.2852e-10	-8.9083e-10	1.0388e-09	-5.897e-10	-3.889e-11	1.2782e-10	-1.7777e-10	5.3944e-10	-4.4877e-10	-3.0225e-10	-2.7113e-10	1.0336e-09	1.3274e-09	-5.1661e-10	-1.7174e-10	-5.2745e-11	1.6834e-10	-2.3513e-10	4.0499e-10	1.0144e-09	3.5318e-11	4.6637e-10	1.188e-09
JR2/WH1390	8.4323	4.6594	15.444	-3.0259	-0.84763	0.52061	-7.2344	3.3165	-0.47626	2.7735	-2.0708	0.54563	0.27806	2.5916	0.0294	-0.13164	4.1061	7.6955e-10	-7.7356e-10	-5.1491e-10	8.6764e-10	4.018e-10	-6.2416e-10	-2.2929e-10	9.1143e-10	9.1427e-11	-1.8508e-10	6.3341e-10	-4.9689e-10	-3.7102e-10	4.8486e-10	9.9256e-10	7.0327e-10	5.5682e-10	1.0041e-10	-2.0888e-10	-2.7375e-10	2.3083e-10	1.3317e-10	5.7146e-10	-1.4878e-10	-1.8671e-10	-1.7843e-10	2.254e-10	-4.1451e-10	-3.0432e-10	5.5252e-10	-1.3693e-10	-1.6413e-10
JR2/WH1392	9.8615	4.8382	13.677	-1.6195	-1.0514	3.6082	-6.9389	4.8911	-3.1924	1.3392	0.5998	1.0324	-1.3259	1.1254	2.5588	1.3103	-3.6729	3.2415e-10	-3.6915e-10	-9.4686e-10	-6.4449e-10	2.1324e-10	-6.488e-10	-4.6031e-10	-3.4312e-10	-9.1513e-10	3.8887e-10	-3.3528e-10	1.4092e-10	-6.1663e-10	3.3144e-10	-5.0525e-10	-1.4627e-10	-4.3858e-10	-1.2583e-10	2.7638e-10	5.8717e-10	-5.4635e-10	6.8451e-10	2.8944e-10	2.6651e-10	2.4232e-10	6.849e-10	2.9105e-10	8.6171e-10	-6.8017e-11	2.75e-10	7.1939e-10	-4.5836e-10
JR2/WH1394	12.447	6.6896	17.056	8.9087	-8.3093	-4.5105	-1.9825	-1.6197	-1.5865	1.006	1.6573	-0.42273	-0.34278	0.51021	0.43052	0.31575	-0.0071996	-9.4121e-10	-6.8837e-10	2.134e-10	6.6237e-10	-7.4214e-10	2.6263e-10	-4.2689e-10	-6.6593e-10	-1.1259e-10	5.8467e-10	3.3471e-10	-3.6345e-10	7.6831e-10	9.8035e-10	8.0371e-10	8.2934e-10	-1.4535e-09	-5.4346e-10	4.7822e-10	-2.801e-10	-8.6651e-10	3.2114e-10	-6.4039e-10	-7.0466e-10	2.9854e-10	-4.866e-10	1.9944e-10	5.8279e-10	4.022e-10	-4.812e-10	-9.3492e-10	-3.9464e-10
JR2/YB	-1.2359	-4.648	13.864	-4.5125	-3.8195	-4.0543	-4.373	-0.034164	-3.2691	0.34208	0.48505	3.9212	-0.63478	2.0302	1.6009	-4.9997	-0.86178	1.6844e-10	3.7752e-10	-3.1847e-10	-3.5449e-10	3.2723e-10	1.8799e-10	8.2056e-11	-4.9855e-11	1.1528e-09	-6.3213e-10	-7.1083e-10	8.3509e-11	-7.6172e-10	-7.1168e-10	3.9793e-10	-5.5482e-10	1.2128e-09	8.9116e-10	5.0645e-10	-7.7653e-10	-5.5377e-10	-3.1449e-10	-5.7509e-10	9.8301e-11	-9.267e-11	-2.9375e-10	-3.4063e-11	2.4437e-10	-1.1946e-09	-3.6128e-10	-8.1826e-11	-6.0551e-10
Liaoxing1/110080	15.889	7.6636	-0.21169	-3.5376	5.4554	2.4439	-0.95528	-6.2542	2.7278	-2.6279	0.34772	2.5734	3.8127	-3.9865	-4.7368	-1.2579	-1.1814	2.3622e-10	-3.509e-10	8.3481e-10	9.4899e-11	-4.6206e-10	1.8625e-10	-2.7299e-10	1.675e-09	4.2937e-10	-4.6282e-10	-7.5895e-10	8.8437e-10	2.0526e-10	2.6733e-10	-3.7496e-10	-8.0107e-11	-4.8055e-10	-2.975e-10	-3.9809e-10	3.7359e-11	4.914e-10	2.9021e-10	1.8136e-10	4.2056e-10	-5.9283e-10	-5.1475e-10	-4.0298e-10	8.9013e-10	4.0076e-10	-6.0432e-10	1.4887e-10	2.5065e-10
Liaoxing1/610234	1.8676	-4.8842	0.92658	-0.59146	4.3765	0.4627	1.7582	0.95524	-1.6259	-3.7219	4.2216	2.2243	9.4481	-3.7469	-0.2606	1.0757	0.60696	-8.3856e-10	7.1591e-10	-3.6844e-10	-3.3527e-10	-3.6915e-10	-8.3551e-10	7.704e-10	9.5967e-10	-3.8158e-10	-8.7307e-11	8.9755e-10	-6.7809e-11	-1.0553e-09	-3.6943e-10	8.8505e-10	-5.0339e-10	5.1406e-10	-2.9501e-10	-2.9057e-10	-3.4928e-10	6.2108e-11	-9.4228e-11	1.5065e-10	3.9284e-10	-1.4372e-10	2.1849e-10	5.899e-10	-7.4359e-10	-3.9061e-10	-5.3434e-10	9.9302e-10	7.8971e-10
Liaoxing1/9311K	4.754	-5.2216	-3.3303	2.386	8.521	-3.9898	-5.2572	0.80137	0.64086	-1.8325	7.1693	0.73975	0.5934	-3.7408	-4.1568	0.092627	0.19588	-1.0312e-09	-5.3857e-10	-8.0737e-10	-5.072e-10	6.5298e-10	-2.2969e-10	2.5469e-10	-2.2588e-10	-3.8452e-11	5.6809e-10	-3.1414e-10	3.221e-10	-5.3172e-10	-9.4703e-11	-2.6437e-10	1.1836e-10	-2.2782e-10	3.5243e-10	-1.7653e-11	-9.1741e-10	1.4854e-09	7.1732e-10	4.4102e-10	3.6585e-10	5.4096e-10	-5.2879e-10	9.1247e-10	-4.0586e-10	7.6806e-11	3.9859e-10	-1.0122e-09	-4.5375e-10
Liaoxing1/Balilla	4.6631	-3.9502	-0.98572	-3.4667	3.6457	-0.45556	3.3081	-0.98292	0.44178	3.3495	5.1498	4.1046	4.3538	1.9372	-6.562	1.9174	-1.2094	-3.3281e-10	-1.6723e-10	-3.4154e-10	-1.215e-10	-2.0072e-10	4.5024e-10	-2.3048e-10	-1.2048e-09	-1.5312e-09	-5.52e-10	-1.0532e-09	-7.3242e-10	7.1435e-10	2.5594e-10	-6.7447e-12	2.8034e-11	1.425e-10	6.942e-10	7.7199e-10	5.8264e-10	-5.2014e-10	-6.2586e-12	-4.2864e-10	-4.9028e-11	5.2093e-10	2.2216e-10	2.2172e-10	-1.4539e-10	2.9616e-11	-1.464e-10	1.8844e-10	-1.3157e-10
Liaoxing1/C418	-14.83	19.827	-1.9886	0.089544	4.4364	1.1356	-0.62757	-0.64491	-3.4517	-1.485	5.273	1.5305	3.7655	-1.6429	-4.4875	-0.61529	0.0071628	-8.3275e-11	9.9122e-10	5.3947e-10	1.3129e-10	9.66e-11	4.8824e-10	7.2968e-10	-5.1049e-10	7.1052e-10	-3.3419e-10	-1.2469e-10	3.6135e-10	1.3274e-11	-6.2031e-10	-9.5982e-11	-3.8265e-10	-3.5483e-10	-4.1158e-10	-2.2232e-10	-1.0285e-09	-6.2151e-10	-4.4902e-10	7.2373e-11	-3.1545e-10	-4.9845e-10	3.5141e-10	-5.1802e-10	-2.141e-10	3.7101e-10	2.1277e-10	-6.1686e-10	-7.6057e-10
Liaoxing1/JR2	8.819	3.6557	13.915	-5.5634	-1.2166	0.3795	-5.8271	-0.64908	-2.5156	-0.65736	6.7228	2.3135	3.3273	-1.5998	-3.3148	-0.24729	-0.060199	1.2845e-09	4.0337e-10	4.3156e-10	4.4059e-10	4.0475e-10	9.1363e-11	8.6397e-10	7.2895e-10	-8.1707e-10	4.0897e-10	-1.1856e-10	-5.1531e-11	9.3114e-10	1.1221e-09	3.9588e-10	6.0049e-10	8.9557e-10	4.4695e-10	-6.9062e-10	-1.5935e-10	1.3182e-10	-7.5555e-10	-2.6036e-10	-3.1099e-10	-3.5582e-10	3.0337e-10	-5.4267e-10	3.9563e-10	6.5532e-10	2.2277e-10	1.3542e-10	2.0707e-10
Liaoxing1/Mianhui725	-1.5295	-3.6315	4.9117	-1.3028	1.4122	5.7984	4.1518	3.4804	1.8156	-5.0955	5.2131	0.73404	0.80324	-3.2816	-6.09	-1.0088	0.2895	-6.9056e-10	3.8787e-11	2.5189e-10	1.9369e-10	2.0832e-10	9.5685e-10	1.3201e-10	2.4063e-10	-3.6688e-10	5.8439e-10	2.3406e-10	2.1435e-10	-3.1022e-11	-3.2466e-10	7.3653e-10	1.2851e-10	1.2305e-10	-3.8456e-10	2.4593e-10	-2.2022e-10	2.9131e-10	3.8921e-10	-1.2175e-09	5.6068e-11	-9.1309e-11	-2.559e-10	-8.2219e-10	2.9932e-10	-1.7444e-09	1.3951e-10	6.1552e-10	-5.559e-10
Liaoxing1/Qianlijing	8.413	-1.3886	-5.6689	-3.0405	-1.0471	3.2734	0.41406	0.50562	-5.7035	3.7075	3.9263	2.964	2.2203	-6.964	-4.1084	-0.26793	0.96708	3.0753e-10	1.0779e-09	-2.5439e-10	-1.2798e-10	3.4073e-10	-5.374e-10	3.5553e-11	-2.0575e-11	4.6094e-10	2.2754e-10	2.5139e-10	1.8668e-10	7.3441e-10	-4.6804e-10	-7.853e-10	-1.6247e-10	-1.0417e-10	3.4417e-10	-1.5941e-10	-1.7404e-10	-6.1251e-10	-2.1999e-10	5.8131e-10	-4.2616e-10	-2.7483e-10	7.306e-10	-6.3672e-10	3.619e-10	-6.8094e-10	-5.1567e-10	-1.1894e-10	2.9328e-10
Liaoxing1/R4115	1.3857	6.3977	-4.4848	-3.4626	-0.88245	2.9261	-0.85759	-1.3559	5.5698	-0.93561	8.6457	6.1838	2.1	-2.5716	-0.92506	0.6968	0.93777	-7.8383e-11	1.1059e-09	-3.6774e-10	-9.1294e-10	2.5548e-10	-9.0146e-10	-9.6323e-10	-7.1692e-10	-5.6502e-10	8.1626e-10	-2.2289e-10	3.3206e-10	3.7767e-10	1.0486e-09	9.9025e-11	7.4336e-10	9.0994e-10	4.0977e-10	3.2613e-10	4.373e-11	1.61e-10	-6.4249e-10	4.3033e-10	-5.4438e-10	2.7182e-10	-2.5031e-10	-6.0047e-10	-9.5329e-10	9.0694e-10	2.4099e-10	-6.2881e-10	5.6367e-10
Liaoxing1/R465	3.7549	-6.5005	-3.7546	2.0888	2.2767	7.8032	-2.8811	-6.6039	-3.4714	-2.9305	6.8199	0.70203	2.9571	0.69005	-3.24	-0.20988	0.88945	-9.7146e-11	-1.1139e-11	6.1241e-10	2.6064e-10	-2.9555e-10	9.9608e-11	6.5088e-10	-6.2997e-10	7.3832e-11	-9.2698e-10	8.2133e-10	9.8983e-10	-1.3497e-10	2.4085e-10	-6.0406e-10	-4.2981e-10	-1.1918e-09	-6.4745e-11	1.2177e-10	5.9221e-10	4.8018e-10	-3.3994e-10	-3.6488e-10	-1.4797e-10	-7.1994e-10	-1.2601e-09	5.9237e-10	2.7333e-10	-8.8218e-10	1.2606e-09	4.7832e-10	-2.7912e-10
Liaoxing1/WH1384	12.933	4.845	-6.592	-5.4606	-1.3048	0.94202	-1.3491	2.2129	1.2595	-0.82271	6.9965	-3.5546	5.6281	-0.5835	-3.5639	-2.4946	-0.48983	3.1955e-10	-8.2288e-10	-2.7352e-10	1.4927e-09	-1.0905e-09	-7.8178e-10	-2.4908e-12	-5.9893e-10	1.6046e-11	-1.1112e-09	-7.0725e-10	-9.2603e-10	-2.5538e-10	-6.7716e-10	7.7631e-10	-4.936e-10	-1.6701e-10	-2.0906e-10	-4.9714e-11	4.0651e-10	-1.2229e-09	-5.0495e-10	-2.4703e-10	7.1355e-10	2.6271e-10	-1.3924e-11	1.3538e-10	4.1952e-10	4.7203e-10	-3.4142e-10	2.9219e-10	-1.613e-10
Liaoxing1/WH1390	14.998	6.9444	-0.2328	-1.1296	6.2152	3.5937	-1.6976	3.3346	-0.18178	-0.27215	2.9055	3.0326	3.4491	0.31085	-3.9778	-0.6238	4.7458	1.2348e-10	-5.624e-10	-4.383e-10	2.9168e-12	2.4251e-10	1.726e-10	-4.287e-10	6.4584e-10	3.3969e-10	3.5161e-10	-1.6986e-10	-2.9049e-10	-7.0504e-10	-1.3636e-10	-1.8179e-10	8.1385e-10	-1.3093e-10	6.4587e-10	7.4577e-10	2.2009e-10	-8.7925e-11	-2.8503e-10	2.0621e-10	-5.4634e-10	-4.3053e-10	4.6027e-10	8.0586e-10	-1.1781e-09	6.6361e-10	-1.0635e-09	2.4599e-10	-1.5941e-10
Liaoxing1/WH1392	16.427	7.1233	-1.9997	0.27675	6.0114	6.6813	-1.4022	4.9091	-2.898	-1.7064	5.5761	3.5193	1.8451	-1.1554	-1.4485	0.8181	-3.0332	9.0991e-10	-5.7366e-10	-1.2203e-09	-4.7584e-10	-1.0516e-10	4.9844e-10	-1.3561e-09	9.7373e-10	5.7723e-10	3.049e-10	2.5548e-10	-8.9208e-11	2.5828e-10	-8.3634e-10	-7.1797e-11	-4.8674e-10	-5.8765e-10	-5.6397e-10	-3.1959e-10	-4.0906e-11	-4.0791e-10	7.9097e-10	-4.1994e-10	2.9475e-10	4.3861e-10	8.7311e-11	-6.4014e-12	1.4792e-10	4.1043e-10	-5.4497e-10	9.285e-11	2.2463e-10
Liaoxing1/WH1394	19.012	8.9746	1.3789	10.805	-1.2464	-1.4375	3.5543	-1.6016	-1.2921	-2.0396	6.6336	2.0642	2.8282	-1.7705	-3.5767	-0.17641	0.6325	2.0689e-10	-7.3013e-10	5.551e-10	2.9756e-10	5.4632e-10	-2.305e-10	-1.4256e-10	-2.6419e-10	3.0107e-10	-2e-10	-4.0184e-10	-9.0022e-10	-4.5659e-10	-3.1635e-10	-7.203e-10	6.3234e-10	4.6083e-11	4.0052e-11	-5.2955e-10	1.4886e-09	-4.9218e-11	4.2745e-11	-7.9038e-10	3.7078e-10	3.7364e-11	1.3968e-10	-5.6644e-11	-1.4159e-10	-3.0656e-10	1.4182e-11	-1.2357e-09	1.0156e-10
Liaoxing1/Wuyunjing8	11.906	5.9605	1.897	-8.9101	7.275	0.41121	5.2665	-3.2642	-2.8165	-1.431	8.1466	-0.43239	0.43658	-1.9775	-1.1417	0.2301	1.0712	6.7023e-10	-6.5221e-10	6.8814e-11	-1.0176e-10	-3.7326e-10	3.8009e-10	-5.4131e-11	-5.5047e-10	2.8848e-10	4.3178e-10	1.3531e-09	6.7218e-11	2.0437e-10	8.3158e-11	-6.1621e-10	-1.0635e-09	6.467e-10	-1.7187e-09	3.3948e-10	-3.6368e-10	2.0133e-10	1.0129e-09	5.3746e-10	-1.8466e-10	2.1591e-10	2.5062e-10	-1.892e-10	6.2969e-11	5.0603e-10	5.1648e-10	2.0403e-10	-9.9051e-11
Liaoxing1/YB	5.3297	-2.3629	-1.8124	-2.6162	3.2434	-0.98126	1.1637	-0.016107	-2.9746	-2.7035	5.4614	6.4081	2.5362	-0.25058	-2.4063	-5.4918	-0.22208	-9.0635e-10	7.5999e-11	7.7758e-10	-3.3174e-10	1.4877e-10	1.9264e-10	1.3503e-11	-5.0167e-10	5.0308e-10	-1.908e-11	5.8489e-11	-3.0024e-10	-2.6873e-10	8.254e-10	8.2873e-10	5.3736e-10	-3.3132e-11	1.0117e-09	1.2644e-10	-1.1778e-10	2.1755e-10	5.412e-11	1.1281e-09	-8.9417e-11	8.1913e-10	5.9837e-11	5.176e-10	9.3118e-10	-4.8786e-10	7.4471e-10	2.1786e-10	1.7011e-10
Mianhui725/110080	-1.0255	-1.9087	6.4615	-1.1733	1.0213	4.7897	3.4869	-2.1428	6.7645	-4.0204	-6.1383	-1.493	-1.8824	-3.3876	-3.5048	-1.5272	-1.4714	1.9982e-10	4.8028e-10	-5.6602e-10	1.247e-09	-1.7106e-10	-2.5397e-10	-2.9291e-10	8.2297e-10	4.1677e-11	4.1221e-10	-3.7051e-10	1.062e-09	4.1355e-10	2.0917e-10	2.1175e-10	8.3813e-10	5.7818e-10	3.211e-10	-4.631e-10	9.9908e-10	-1.65e-09	2.4423e-10	1.5085e-10	7.1245e-10	-5.1671e-10	-1.3195e-10	-2.404e-10	1.3521e-10	4.2333e-10	-8.4872e-11	6.2555e-10	-5.9184e-10
Mianhui725/610234	-15.046	-14.456	7.5998	1.7728	-0.05752	2.8085	6.2004	5.0667	2.4109	-5.1144	-2.2644	-1.842	3.753	-3.148	0.97144	0.80633	0.31696	2.9338e-10	-1.2522e-10	7.4025e-11	-8.761e-11	8.7521e-10	9.0789e-10	-4.7443e-10	-1.7558e-10	7.4425e-10	-4.8206e-10	-7.4337e-10	-2.0693e-10	-6.5637e-10	-5.0414e-10	-1.286e-09	3.4863e-10	2.137e-11	-9.1652e-10	8.5078e-11	-2.6875e-10	8.3779e-10	-1.4817e-09	5.3127e-10	1.0087e-09	1.3401e-10	2.3489e-10	-4.7104e-10	-5.6321e-10	3.3041e-10	7.8313e-10	-6.7581e-10	-1.4347e-10
Mianhui725/9311K	-12.16	-14.794	3.3429	4.7503	4.087	-1.6439	-0.81499	4.9128	4.6776	-3.2251	0.68331	-3.3266	-5.1017	-3.1419	-2.9247	-0.17671	-0.094117	7.1452e-10	-1.8061e-10	7.6242e-10	-2.2761e-10	-6.3749e-11	-1.6893e-10	3.8482e-10	-5.4213e-10	-1.0988e-09	-1.1968e-11	-5.7034e-10	3.8876e-10	2.3211e-10	7.4865e-10	-5.925e-10	-2.2509e-10	-3.8204e-10	9.3989e-10	1.9415e-11	-8.0654e-10	-4.5123e-10	1.101e-09	6.378e-10	-5.0777e-10	-2.8937e-11	-4.263e-10	3.8449e-10	-2.9999e-10	5.9166e-11	4.8553e-10	-9.8063e-11	2.7895e-10
Mianhui725/Balilla	-12.251	-13.522	5.6875	-1.1024	-0.7883	1.8903	7.7503	3.1285	4.4785	1.957	-1.3362	0.038246	-1.3412	2.5362	-5.3299	1.648	-1.4994	9.747e-10	-1.9569e-09	-6.4596e-10	-6.0248e-10	5.8569e-10	8.5411e-11	9.0873e-10	-4.3797e-11	6.1854e-10	1.1504e-09	8.5506e-10	-5.1506e-10	1.5362e-10	4.1659e-10	-3.2847e-11	9.0581e-10	-1.5811e-10	5.8149e-10	-1.744e-10	-7.286e-10	-1.8887e-10	-1.551e-10	-7.3721e-10	-3.632e-10	-3.158e-10	4.7897e-10	3.8951e-10	7.5475e-10	1.6681e-10	-1.1153e-10	-2.4056e-10	-2.6326e-10
Mianhui725/C418	-31.744	10.255	4.6846	2.4538	0.0023841	3.4814	3.8146	3.4666	0.58501	-2.8775	-1.213	-2.5359	-1.9296	-1.044	-3.2554	-0.88462	-0.28283	1.506e-09	-1.2556e-09	-2.9574e-10	-4.6809e-10	-5.8957e-10	-1.1654e-09	6.0955e-10	1.0336e-10	7.7967e-10	-1.5201e-09	-5.0523e-11	3.4234e-10	1.2508e-10	-3.8055e-11	-1.8058e-11	-1.217e-10	2.9974e-10	-7.4973e-11	-3.5642e-10	1.4265e-10	2.014e-10	-8.3719e-10	-4.9784e-10	3.7762e-10	9.2081e-10	5.4973e-11	2.6348e-10	2.5584e-10	3.474e-11	-1.7025e-11	7.4384e-10	9.5688e-11
Mianhui725/JR2	-8.0951	-5.9165	20.589	-3.1991	-5.6506	2.7253	-1.385	3.4624	1.5211	-2.0499	0.23677	-1.7529	-2.3678	-1.0009	-2.0828	-0.51663	-0.3502	1.2984e-10	8.6933e-10	8.9876e-10	4.3256e-10	-5.7111e-10	-2.1699e-10	1.0884e-10	-9.1403e-10	2.3799e-10	1.0564e-09	1.117e-09	3.081e-10	3.4447e-10	-1.2688e-10	3.2688e-10	-8.4688e-10	7.865e-10	2.7735e-10	3.1767e-10	8.1383e-10	6.7113e-10	-7.2153e-10	5.8172e-10	3.8874e-10	-5.1937e-10	-3.9036e-10	6.2792e-10	-6.4772e-10	-8.3176e-10	-3.9577e-10	1.1914e-10	2.7909e-11
Mianhui725/Liaoxing1	-1.5295	-3.6315	4.9117	-1.3028	1.4122	5.7984	4.1518	3.4804	1.8156	-5.0955	5.2131	0.73404	0.80324	-3.2816	-6.09	-1.0088	0.2895	-6.9056e-10	3.8787e-11	2.5189e-10	1.9369e-10	2.0832e-10	9.5685e-10	1.3201e-10	2.4063e-10	-3.6688e-10	5.8439e-10	2.3406e-10	2.1435e-10	-3.1022e-11	-3.2466e-10	7.3653e-10	1.2851e-10	1.2305e-10	-3.8456e-10	2.4593e-10	-2.2022e-10	2.9131e-10	3.8921e-10	-1.2175e-09	5.6068e-11	-9.1309e-11	-2.559e-10	-8.2219e-10	2.9932e-10	-1.7444e-09	1.3951e-10	6.1552e-10	-5.559e-10
Mianhui725/Qianlijing	-8.501	-10.961	1.0043	-0.6762	-5.4811	5.6192	4.8562	4.6171	-1.6667	2.315	-2.5598	-1.1024	-3.4748	-6.3651	-2.8763	-0.53727	0.67709	2.5578e-10	-3.7486e-10	8.5098e-10	1.2689e-10	-5.3795e-10	8.3631e-10	5.6974e-10	4.3414e-10	-4.6207e-10	-2.2474e-10	3.624e-11	-5.6735e-11	-7.3664e-10	-6.069e-10	-8.4501e-11	-3.1312e-10	-7.3617e-10	8.7827e-10	4.042e-10	1.8484e-10	4.8966e-10	7.3428e-10	9.6563e-10	-3.5743e-10	1.0339e-10	-1.3572e-10	-1.0143e-09	1.3204e-10	2.5475e-10	-8.8254e-10	4.3318e-11	2.4305e-10
Mianhui725/R4115	-15.528	-3.1745	2.1884	-1.0984	-5.3165	5.2719	3.5846	2.7556	9.6066	-2.3281	2.1596	2.1174	-3.5951	-1.9727	0.30698	0.42747	0.64777	2.2808e-10	-4.7528e-10	-6.4631e-10	5.8241e-10	6.0881e-10	-7.6884e-10	5.3503e-10	-6.0228e-11	-3.6785e-11	2.1075e-10	3.5828e-10	-9.8728e-10	-1.1699e-10	-4.1269e-10	-1.0013e-09	-8.5847e-10	-7.9571e-10	1.2415e-10	-2.5671e-10	-1.9849e-10	-2.7648e-10	4.6512e-10	4.1082e-10	-2.9967e-10	-8.2289e-12	-5.4529e-10	7.7815e-10	-9.3362e-10	2.6633e-11	-2.4298e-10	4.5144e-10	3.047e-10
Mianhui725/R465	-13.159	-16.073	2.9186	4.4531	-2.1574	10.149	1.5611	-2.4925	0.5653	-4.3231	0.33384	-3.3643	-2.738	1.289	-2.008	-0.47921	0.59946	3.3842e-10	1.4293e-10	1.3193e-09	-4.8827e-10	4.5049e-10	-7.2583e-10	-5.3143e-10	-1.1909e-09	-2.4878e-10	-7.1304e-10	-4.0464e-10	8.103e-10	-8.5734e-10	-9.7416e-10	1.506e-10	6.9279e-10	-7.7831e-11	-3.8825e-10	1.6696e-10	-4.0305e-10	3.1857e-10	9.9598e-10	-2.7143e-10	-4.0562e-10	-5.2258e-10	3.2079e-10	1.6095e-10	-4.7324e-10	2.3839e-10	-2.9571e-10	5.6382e-10	3.8263e-10
Mianhui725/WH1384	-3.9808	-4.7272	0.081237	-3.0963	-5.7389	3.2878	3.0931	6.3243	5.2962	-2.2152	0.51045	-7.6209	-0.067026	0.015425	-2.3318	-2.7639	-0.77983	-9.625e-10	8.0518e-10	-1.1162e-09	5.1628e-10	8.4762e-10	9.072e-10	3.2959e-10	3.2604e-10	2.4898e-11	-4.6818e-11	-1.0534e-09	1.4941e-10	-1.8917e-10	5.8622e-11	-1.7891e-10	-1.3557e-10	7.0207e-11	-3.9537e-10	-1.2616e-09	1.439e-10	8.0105e-10	4.2977e-10	-6.2925e-10	-9.8669e-11	6.3504e-10	-5.4426e-11	-1.7623e-10	6.2276e-11	7.7527e-10	2.8925e-10	-1.9105e-10	-9.9727e-10
Mianhui725/WH1390	-1.9161	-2.6278	6.4404	1.2347	1.7812	5.9395	2.7445	7.446	3.8549	-1.6647	-3.5805	-1.0338	-2.246	0.90977	-2.7458	-0.89314	4.4558	3.1518e-10	5.8041e-11	-2.7048e-10	5.7291e-10	-3.6663e-10	-3.6528e-10	-4.4329e-10	-8.5987e-10	-7.2545e-11	3.9505e-11	4.5555e-10	-1.707e-11	2.5753e-10	2.3991e-10	7.3546e-10	-6.9591e-11	2.6264e-10	-5.5726e-10	5.5378e-10	1.0734e-09	-6.9401e-10	-2.0199e-10	1.066e-10	-7.1476e-10	4.6514e-10	-5.8613e-10	-5.6409e-10	3.9366e-10	3.0516e-10	1.9743e-10	-1.0625e-09	1.1922e-09
Mianhui725/WH1392	-0.4869	-2.449	4.6735	2.641	1.5774	9.0271	3.04	9.0206	1.1388	-3.0989	-0.90987	-0.54702	-3.85	-0.55646	-0.21642	0.54877	-3.3232	-1.3812e-09	3.2225e-10	4.7074e-10	2.7216e-10	-1.9754e-09	-1.3452e-10	1.537e-10	7.1913e-10	-3.3652e-10	-2.5118e-10	-4.7804e-11	-8.7963e-10	-7.9117e-10	-4.8439e-10	5.4894e-10	7.5446e-10	-1.11e-10	-1.1183e-09	1.908e-10	-5.5828e-11	-3.8098e-11	-4.3091e-10	3.8449e-10	-2.0332e-10	5.8035e-10	8.3684e-10	4.8045e-10	3.2473e-10	-2.8226e-11	-7.4444e-11	-2.3355e-10	-3.3181e-10
Mianhui725/WH1394	2.0984	-0.59758	8.0522	13.169	-5.6804	0.90834	7.9964	2.5098	2.7447	-3.4321	0.14763	-2.0022	-2.8669	-1.1716	-2.3447	-0.44574	0.3425	-1.55e-09	-7.7684e-10	2.9744e-11	3.2221e-10	7.6227e-10	3.2435e-10	7.9377e-12	-1.0799e-10	-1.8263e-10	-1.325e-10	6.5895e-10	9.4403e-10	8.5312e-10	7.4371e-10	1.9529e-10	-2.9614e-10	1.0738e-09	1.0927e-10	6.6397e-10	-9.6947e-10	3.641e-11	-1.5157e-11	-3.5846e-10	-6.7027e-10	-4.4708e-10	3.5773e-10	-3.9538e-11	-3.7274e-10	1.7168e-10	-4.5783e-10	1.1035e-10	-1.0032e-10
Mianhui725/Wuyunjing8	-5.0079	-3.6117	8.5702	-6.5458	2.841	2.757	9.7087	0.84729	1.2203	-2.8235	1.6605	-4.4988	-5.2585	-1.3785	0.090303	-0.039234	0.78118	-6.4158e-10	1.8641e-09	-2.8258e-10	-1.2845e-09	-7.7204e-10	2.3654e-11	-1.9348e-10	1.3366e-09	8.7853e-10	3.6013e-10	-1.9513e-10	-6.9779e-10	-1.3872e-11	1.6297e-10	-3.4338e-10	-1.4474e-10	-2.7398e-10	3.55e-10	-5.223e-10	4.9529e-10	-9.2632e-10	-8.3454e-11	-3.4835e-10	2.2126e-10	-5.9309e-10	5.9543e-10	8.3619e-11	7.5022e-10	-1.5889e-10	-3.979e-11	-7.7221e-10	3.7596e-10
Mianhui725/YB	-11.584	-11.935	4.8609	-0.25194	-1.1907	1.3646	5.6059	4.0954	1.0621	-4.0961	-1.0246	2.3418	-3.1589	0.34835	-1.1743	-5.7612	-0.51208	6.8862e-10	1.5427e-10	-6.8978e-10	-1.1109e-09	8.8011e-10	-4.0414e-10	-1.4148e-09	-3.2603e-10	-1.0814e-10	-3.8417e-10	-1.1843e-10	-1.1353e-09	8.6004e-10	7.0219e-10	7.3823e-10	-8.7495e-10	-9.4675e-10	3.6092e-10	-1.6882e-11	-4.0121e-10	5.8271e-10	-3.6841e-11	6.6582e-11	9.9676e-10	2.8052e-10	-2.9571e-10	1.2972e-10	-2.1516e-10	4.3291e-10	3.5196e-10	2.5396e-10	2.9636e-10
Qianlijing/110080	8.917	0.33423	-4.1191	-2.9109	-1.438	2.2647	-0.25082	-5.1176	-0.75454	4.7826	-7.4252	0.73692	-0.46534	-7.07	-1.5231	-0.78635	-0.79383	-2.5684e-10	-5.7644e-11	4.5133e-11	-1.1558e-10	6.2848e-10	-5.8269e-10	3.3601e-11	1.3847e-10	8.3784e-11	-5.8867e-11	-4.4094e-10	1.1748e-10	4.9447e-10	-1.1484e-10	5.939e-10	1.4031e-10	-4.4621e-10	-6.4307e-10	-1.1455e-09	-9.7188e-10	2.4224e-10	-1.7925e-10	1.8159e-10	-1.2641e-09	-2.6276e-10	-3.2356e-10	4.8021e-10	3.2515e-10	-7.3953e-10	-2.294e-10	-4.0231e-10	1.2137e-10
Qianlijing/610234	-5.104	-12.214	-2.9808	0.035195	-2.5168	0.28353	2.4627	2.0919	-5.1082	3.6887	-3.5513	0.38789	5.1701	-6.8304	2.9531	1.5472	0.99454	-2.4865e-10	6.0611e-11	-5.7356e-11	-9.2618e-11	-9.9563e-11	6.0921e-10	2.8499e-10	-5.7814e-11	-4.3635e-10	1.9498e-10	5.6997e-10	-2.5241e-10	7.4149e-10	-5.6548e-10	2.9326e-10	-7.0633e-11	-1.7715e-10	-3.8395e-11	3.3886e-11	-6.7404e-11	2.3649e-10	4.7959e-10	-6.0847e-10	6.3412e-10	-2.6756e-10	2.348e-10	3.5195e-10	-3.8958e-10	-6.8192e-11	-1.2328e-09	3.1698e-10	6.7174e-10
Qianlijing/9311K	-2.2175	-12.551	-7.2377	3.0126	1.6277	-4.1689	-4.5527	1.938	-2.8415	5.578	-0.60356	-1.0967	-3.6846	-6.8243	-0.94308	0.56415	0.58346	3.7074e-10	4.4561e-10	-3.579e-10	9.3267e-10	2.7855e-10	4.2759e-10	-1.3015e-09	2.744e-10	-6.9861e-10	-6.2877e-11	5.7499e-10	-7.3396e-10	-6.1879e-10	1.9421e-10	-7.4255e-10	3.6809e-10	8.8215e-10	-5.8855e-10	-3.0539e-10	2.9121e-10	-4.3975e-10	-3.4217e-11	-1.4796e-10	-1.6342e-10	4.932e-10	2.7915e-10	-3.8676e-10	-5.1613e-10	-9.5851e-10	-3.7676e-10	-6.5521e-11	-1.7879e-10
Qianlijing/Balilla	-2.3084	-11.28	-4.8931	-2.84	-3.2476	-0.63473	4.0125	0.15372	-3.0405	10.76	-2.6231	2.2682	0.075836	-1.1462	-3.3483	2.3889	-0.82183	-2.5246e-10	-1.4944e-10	4.498e-10	-6.7263e-10	-4.5757e-10	1.5541e-10	-1.9462e-10	-1.3674e-10	3.3493e-10	1.217e-10	-9.1174e-10	-3.8132e-10	-7.7358e-11	5.4966e-10	6.4141e-10	9.9111e-11	2.4569e-10	-7.2347e-10	1.7552e-10	4.6664e-10	1.1863e-10	1.1645e-09	3.9092e-10	-8.1373e-11	6.2481e-11	-4.8761e-10	-2.1254e-10	-6.9571e-10	-1.2864e-10	5.8422e-10	1.3204e-09	-7.2256e-10
Qianlijing/C418	-21.802	12.498	-5.896	0.7162	-2.4569	0.95643	0.076892	0.49173	-6.934	5.9255	-2.4999	-0.30593	-0.51252	-4.7264	-1.2738	-0.14377	0.39474	-1.0499e-09	3.2179e-10	-9.4725e-11	-5.5511e-10	3.1986e-10	-5.5964e-10	1.8383e-10	-3.7008e-10	8.3909e-10	6.271e-10	-1.2702e-09	5.4417e-10	1.3952e-10	1.6952e-11	2.2924e-11	9.9617e-10	4.5721e-11	-4.2885e-10	-1.4465e-11	5.9268e-10	-2.6691e-10	3.976e-10	4.658e-11	-2.9799e-10	3.0157e-10	-1.7754e-10	1.1273e-10	-8.6111e-10	4.6091e-10	-1.9246e-10	-4.2522e-10	-2.8235e-10
Qianlijing/JR2	1.8474	-3.6736	10.008	-4.9368	-8.1099	0.20033	-5.1227	0.48757	-5.998	6.7531	-1.0501	0.47703	-0.95068	-4.6833	-0.10114	0.22423	0.32738	-4.8347e-10	-5.2365e-10	2.1714e-10	2.1227e-11	1.291e-09	-4.8612e-10	2.8686e-10	2.5251e-10	-7.1388e-10	5.7349e-10	-2.9249e-10	2.1593e-10	-4.5994e-10	-1.245e-09	3.5558e-11	8.5444e-10	-7.5572e-10	2.454e-10	-3.7356e-10	2.5871e-10	1.9696e-10	-4.0714e-10	-3.1603e-10	5.5566e-10	-4.2688e-10	-1.7183e-10	-7.0043e-10	4.5181e-10	6.9315e-10	1.5293e-09	6.0082e-10	5.9561e-10
Qianlijing/Liaoxing1	8.413	-1.3886	-5.6689	-3.0405	-1.0471	3.2734	0.41406	0.50562	-5.7035	3.7075	3.9263	2.964	2.2203	-6.964	-4.1084	-0.26793	0.96708	3.0753e-10	1.0779e-09	-2.5439e-10	-1.2798e-10	3.4073e-10	-5.374e-10	3.5553e-11	-2.0575e-11	4.6094e-10	2.2754e-10	2.5139e-10	1.8668e-10	7.3441e-10	-4.6804e-10	-7.853e-10	-1.6247e-10	-1.0417e-10	3.4417e-10	-1.5941e-10	-1.7404e-10	-6.1251e-10	-2.1999e-10	5.8131e-10	-4.2616e-10	-2.7483e-10	7.306e-10	-6.3672e-10	3.619e-10	-6.8094e-10	-5.1567e-10	-1.1894e-10	2.9328e-10
Qianlijing/Mianhui725	-8.501	-10.961	1.0043	-0.6762	-5.4811	5.6192	4.8562	4.6171	-1.6667	2.315	-2.5598	-1.1024	-3.4748	-6.3651	-2.8763	-0.53727	0.67709	2.5578e-10	-3.7486e-10	8.5098e-10	1.2689e-10	-5.3795e-10	8.3631e-10	5.6974e-10	4.3414e-10	-4.6207e-10	-2.2474e-10	3.624e-11	-5.6735e-11	-7.3664e-10	-6.069e-10	-8.4501e-11	-3.1312e-10	-7.3617e-10	8.7827e-10	4.042e-10	1.8484e-10	4.8966e-10	7.3428e-10	9.6563e-10	-3.5743e-10	1.0339e-10	-1.3572e-10	-1.0143e-09	1.3204e-10	2.5475e-10	-8.8254e-10	4.3318e-11	2.4305e-10
Qianlijing/R4115	-5.5859	-0.93159	-8.3922	-2.836	-7.7758	2.7469	-0.15314	-0.21923	2.0875	6.4749	0.87277	4.3474	-2.178	-5.6551	2.2886	1.1683	1.3254	8.4579e-10	8.8308e-10	-3.5019e-10	3.6724e-10	-1.3083e-09	1.2933e-09	-6.8927e-10	7.4475e-11	-1.7192e-10	-3.2812e-11	-6.3468e-10	-4.3675e-10	6.8947e-11	2.1156e-10	-1.3038e-10	1.1073e-10	-2.6143e-10	1.2147e-10	1.0658e-09	-1.9271e-10	1.8533e-10	-1.0209e-09	9.1967e-10	-9.4243e-10	-5.7003e-10	2.8148e-10	1.9016e-10	7.6306e-11	2.9366e-10	6.2961e-11	1.2835e-09	-2.8108e-10
Qianlijing/R465	-3.2167	-13.83	-7.662	2.7155	-4.6167	7.6241	-2.1766	-5.4673	-6.9537	4.48	-0.95303	-1.1344	-1.3209	-2.3934	-0.02632	0.26164	1.277	-6.7093e-10	-8.9555e-10	7.0269e-10	-2.3039e-10	-6.1873e-10	6.9782e-10	9.7303e-10	-1.8628e-10	5.6171e-10	-3.7061e-11	1.056e-09	-6.113e-10	5.4175e-10	-8.2654e-10	4.6835e-10	7.5222e-10	4.0879e-10	6.7271e-11	-9.817e-11	-1.3021e-10	5.849e-11	-4.1634e-10	-3.6167e-10	1.326e-09	-1.9968e-10	7.3055e-10	4.3879e-10	3.278e-10	3.4576e-10	1.4463e-11	-4.979e-10	5.8205e-10
Qianlijing/WH1383	4.1308	-3.9992	-10.708	-6.4924	-8.2914	-1.5539	-0.32932	1.6815	-7.5984	-1.2264	-3.852	1.8879	-2.2725	-3.856	-1.7119	2.9047	0.95893	1.1695e-10	-5.3413e-10	5.6636e-10	1.0031e-09	-3.2894e-10	-2.0166e-10	-4.7493e-10	4.2184e-10	-8.8033e-11	5.5931e-10	-5.0591e-10	2.322e-10	-5.2091e-10	6.0593e-11	2.9956e-10	-1.5448e-09	2.4617e-10	1.3417e-09	4.7515e-11	-2.0054e-10	-9.9606e-11	3.6355e-10	-5.6573e-10	6.7682e-10	3.872e-10	2.9516e-10	7.7567e-10	-2.882e-10	8.4163e-10	9.8382e-12	-6.0565e-10	-1.6428e-10
Qianlijing/WH1384	5.9617	-2.4843	-10.499	-4.834	-8.1982	0.76285	-0.64461	3.3495	-2.2228	6.5878	-0.77642	-5.391	1.3501	-3.667	-0.35018	-2.023	-0.10225	8.2649e-11	-4.3963e-10	-1.1322e-10	-8.7522e-11	-4.9151e-10	-4.5797e-10	5.8205e-11	1.2001e-10	-5.8657e-10	5.9398e-10	6.2028e-10	-6.677e-10	8.4901e-10	1.4265e-09	-3.575e-10	-3.2796e-10	9.5999e-10	-7.8274e-10	-3.9488e-10	-6.1338e-10	1.7497e-10	-3.7744e-10	-7.1541e-10	3.5674e-10	-1.006e-10	-3.1325e-10	8.3383e-11	-1.9937e-10	-1.6493e-10	-1.8553e-10	-1.1197e-11	-7.0116e-12
Qianlijing/WH1390	8.0264	-0.3849	-4.1402	-0.50292	-0.67811	3.4145	-0.99318	4.4712	-3.6641	7.1384	-4.8674	1.1961	-0.82894	-2.7726	-0.76413	-0.15228	5.1333	-2.1034e-10	6.6386e-10	-7.0974e-10	-2.8208e-10	4.2423e-10	-3.503e-11	-1.8251e-10	-3.812e-11	3.2238e-10	-6.2578e-10	4.1195e-10	1.5173e-10	-6.2211e-11	4.7877e-10	-1.0395e-13	-3.6537e-11	1.669e-10	5.3795e-10	-4.0167e-10	-5.9847e-10	-6.7615e-10	2.9423e-12	7.6224e-10	-6.3769e-12	4.5442e-11	3.393e-10	-5.6683e-11	-4.4486e-10	2.1598e-10	3.5155e-10	3.671e-10	-5.9845e-10
Qianlijing/WH1394	12.041	1.6453	-2.5285	11.432	-8.1397	-1.6167	4.2587	-0.465	-4.7744	5.3709	-1.1392	0.22776	-1.4498	-4.854	-0.36301	0.29511	1.0201	1.0679e-09	4.321e-10	-1.2873e-10	-1.0276e-09	-4.895e-10	-6.768e-11	2.3619e-10	6.7816e-11	6.0332e-10	-6.9524e-10	-4.4132e-11	1.8451e-10	5.0584e-11	7.7596e-10	-5.8524e-10	-4.3976e-11	1.4628e-10	7.2226e-11	8.0443e-10	4.5924e-10	3.722e-10	-9.679e-11	4.8991e-11	4.1718e-10	1.3367e-09	-4.0785e-10	6.7448e-10	1.0598e-09	-4.7432e-11	1.3354e-09	-9.8325e-12	-4.5869e-10
Qianlijing/Wuyunjing8	4.9346	-1.3688	-2.0104	-8.2835	0.38167	0.23204	5.971	-2.1275	-6.2988	5.9795	0.37368	-2.2688	-3.8414	-5.0609	2.072	0.70162	1.4588	2.0947e-10	-4.3882e-10	5.5741e-12	5.1954e-10	9.7923e-10	-9.8162e-10	3.556e-10	-6.2161e-10	-5.6598e-10	1.7405e-10	3.1515e-10	7.296e-10	1.4804e-11	1.3786e-10	4.6277e-10	-5.5455e-10	-5.6671e-10	-2.5718e-10	3.7728e-10	1.5915e-10	-1.5511e-10	-4.0275e-10	-2.0859e-10	1.419e-10	-1.2228e-10	-1.1502e-10	-4.7819e-10	-5.1102e-11	1.1993e-10	-2.6416e-10	-9.8603e-11	-1.0292e-09
Qianlijing/YB	-1.6419	-9.6923	-5.7198	-1.9896	-3.65	-1.1604	1.8682	1.1205	-6.4569	4.707	-2.3115	4.5717	-1.7418	-3.334	0.80736	-5.0203	0.1655	-6.9248e-10	-4.3884e-10	-7.0052e-10	-8.7028e-11	-1.6212e-10	4.9974e-10	-5.1939e-10	-3.9345e-10	5.123e-10	-1.4627e-09	5.9571e-10	5.4655e-10	-1.1583e-09	2.4527e-10	6.6137e-11	-1.426e-11	4.192e-10	-3.4364e-10	-2.818e-10	8.057e-10	7.4034e-11	5.0186e-10	-5.5501e-10	6.4699e-11	-5.4204e-10	-8.7911e-10	2.3102e-10	-1.9317e-10	-3.5186e-10	-1.2984e-10	-5.7098e-10	7.6909e-10
R4115/110080	1.8897	8.1205	-2.935	-3.3331	-1.2733	1.9174	-1.5225	-6.9791	10.519	0.13951	-2.7058	3.9568	-0.5857	-2.6776	1.6602	0.17838	-0.82314	2.7217e-11	-1.0079e-10	8.1538e-10	3.0673e-10	-2.0673e-10	-1.0181e-09	-2.7435e-10	2.3972e-10	1.0697e-10	-7.2308e-10	5.4383e-10	1.7727e-10	-2.3389e-10	-1.0856e-09	-1.9079e-10	-1.8525e-10	2.6814e-10	9.867e-10	-4.0252e-10	3.03e-10	3.8226e-11	-4.0838e-10	1.2957e-10	-6.5257e-10	2.3055e-10	8.7414e-10	-9.4987e-10	1.1132e-10	-2.2851e-10	1.3254e-09	3.9317e-10	8.6691e-11
R4115/610234	-12.131	-4.4272	-1.7967	-0.38697	-2.3522	-0.063781	1.191	0.23039	6.1651	-0.95448	1.1681	3.6077	5.0498	-2.438	6.1364	2.5119	0.96523	3.6002e-10	-1.4472e-09	-2.1297e-10	1.1642e-10	-8.0608e-11	-1.5523e-10	1.8418e-10	-6.1396e-11	-1.2844e-10	8.2663e-10	-7.6126e-10	5.3289e-10	-1.6349e-10	-6.4647e-11	1.2212e-09	-8.4416e-10	-2.5766e-10	-8.3108e-11	2.8993e-10	-6.839e-10	-3.6286e-10	8.3218e-10	1.9012e-10	-2.962e-11	2.1595e-10	5.95e-10	-3.7614e-10	7.1456e-10	-6.0323e-10	-7.2849e-10	-7.485e-10	1.3949e-10
R4115/9311K	-9.2449	-4.7646	-6.0537	2.5905	1.7923	-4.5162	-5.8244	0.076523	8.4319	0.93484	4.1158	2.1232	-3.805	-2.4319	2.2402	1.5289	0.55415	-4.2725e-10	2.9739e-11	3.7386e-10	1.5612e-10	1.0242e-09	-4.5677e-10	7.1923e-10	1.0395e-09	3.2179e-10	3.7752e-11	-4.707e-10	-8.566e-10	-1.5518e-09	1.3577e-10	3.6859e-10	2.033e-11	1.5975e-10	-7.9841e-10	6.3831e-11	1.8567e-10	-3.2607e-10	-1.0184e-10	-4.0981e-10	-1.3302e-10	-1.8491e-10	4.7017e-10	2.292e-10	5.2483e-10	-3.0038e-10	2.3473e-10	2.6434e-12	1.0091e-09
R4115/Balilla	-9.3358	-3.4932	-3.709	-3.2622	-3.083	-0.98204	2.7409	-1.7078	8.2328	6.1169	2.0963	5.488	-0.044523	3.2461	-0.16497	3.3536	-0.85114	-1.4099e-10	3.7906e-10	-4.4539e-10	5.6197e-10	4.6035e-10	-2.3734e-10	4.2782e-10	4.5138e-10	8.5637e-11	-2.8964e-10	-2.8252e-10	1.0096e-11	-1.854e-11	6.9602e-10	1.9697e-10	-3.9405e-10	5.1848e-10	-5.2384e-10	1.5831e-10	9.8734e-11	6.046e-11	2.0141e-10	3.9128e-10	6.508e-10	-3.552e-10	-2.8836e-11	8.3897e-11	-5.0644e-12	4.9483e-10	5.1877e-10	8.9146e-10	4.0855e-10
R4115/C418	-28.829	20.284	-4.7119	0.29403	-2.2923	0.60912	-1.1948	-1.3698	4.3393	1.2824	2.2195	2.9139	-0.63288	-0.334	1.9095	0.82096	0.36543	-5.8549e-10	-1.3503e-09	-1.0479e-09	-6.239e-10	-2.7435e-10	1.054e-09	-4.1695e-10	1.0834e-09	-2.7979e-10	1.5457e-10	2.2162e-10	1.7362e-10	2.9072e-10	-2.924e-10	-1.6302e-09	-5.881e-10	-5.2054e-10	-7.5645e-10	4.2388e-10	-1.631e-11	-6.1663e-10	-7.3736e-10	-4.9526e-10	-6.01e-10	-4.5346e-10	-1.0845e-09	3.3558e-11	-6.6899e-11	-2.7818e-10	9.7129e-11	-3.6709e-10	6.1997e-10
R4115/JR2	-5.1799	4.1127	11.192	-5.3589	-7.9453	-0.14699	-6.3943	-1.3739	5.2754	2.11	3.6693	3.6969	-1.071	-0.29089	3.0822	1.189	0.29807	-1.1129e-09	-5.3913e-11	4.0244e-10	1.3885e-09	1.1857e-10	2.9547e-10	-1.102e-09	5.0721e-10	1.043e-09	-1.2142e-09	-1.5294e-10	5.2351e-10	1.104e-09	-3.0458e-10	-9.2418e-10	3.1937e-10	3.0302e-10	6.4686e-10	-1.4413e-10	2.4208e-10	8.7398e-10	6.8239e-10	-7.16e-10	-3.1826e-10	8.5909e-10	-1.1358e-10	2.2526e-10	2.4079e-10	-6.6269e-10	-1.6668e-10	-3.1518e-10	2.1494e-10
R4115/Liaoxing1	1.3857	6.3977	-4.4848	-3.4626	-0.88245	2.9261	-0.85759	-1.3559	5.5698	-0.93561	8.6457	6.1838	2.1	-2.5716	-0.92506	0.6968	0.93777	-7.8383e-11	1.1059e-09	-3.6774e-10	-9.1294e-10	2.5548e-10	-9.0146e-10	-9.6323e-10	-7.1692e-10	-5.6502e-10	8.1626e-10	-2.2289e-10	3.3206e-10	3.7767e-10	1.0486e-09	9.9025e-11	7.4336e-10	9.0994e-10	4.0977e-10	3.2613e-10	4.373e-11	1.61e-10	-6.4249e-10	4.3033e-10	-5.4438e-10	2.7182e-10	-2.5031e-10	-6.0047e-10	-9.5329e-10	9.0694e-10	2.4099e-10	-6.2881e-10	5.6367e-10
R4115/Mianhui725	-15.528	-3.1745	2.1884	-1.0984	-5.3165	5.2719	3.5846	2.7556	9.6066	-2.3281	2.1596	2.1174	-3.5951	-1.9727	0.30698	0.42747	0.64777	2.2808e-10	-4.7528e-10	-6.4631e-10	5.8241e-10	6.0881e-10	-7.6884e-10	5.3503e-10	-6.0228e-11	-3.6785e-11	2.1075e-10	3.5828e-10	-9.8728e-10	-1.1699e-10	-4.1269e-10	-1.0013e-09	-8.5847e-10	-7.9571e-10	1.2415e-10	-2.5671e-10	-1.9849e-10	-2.7648e-10	4.6512e-10	4.1082e-10	-2.9967e-10	-8.2289e-12	-5.4529e-10	7.7815e-10	-9.3362e-10	2.6633e-11	-2.4298e-10	4.5144e-10	3.047e-10
R4115/Qianlijing	-5.5859	-0.93159	-8.3922	-2.836	-7.7758	2.7469	-0.15314	-0.21923	2.0875	6.4749	0.87277	4.3474	-2.178	-5.6551	2.2886	1.1683	1.3254	8.4579e-10	8.8308e-10	-3.5019e-10	3.6724e-10	-1.3083e-09	1.2933e-09	-6.8927e-10	7.4475e-11	-1.7192e-10	-3.2812e-11	-6.3468e-10	-4.3675e-10	6.8947e-11	2.1156e-10	-1.3038e-10	1.1073e-10	-2.6143e-10	1.2147e-10	1.0658e-09	-1.9271e-10	1.8533e-10	-1.0209e-09	9.1967e-10	-9.4243e-10	-5.7003e-10	2.8148e-10	1.9016e-10	7.6306e-11	2.9366e-10	6.2961e-11	1.2835e-09	-2.8108e-10
R4115/R465	-10.244	-6.0435	-6.4779	2.2933	-4.452	7.2767	-3.4483	-7.3288	4.3196	-0.16317	3.7664	2.0854	-1.4413	1.999	3.157	1.2264	1.2477	6.7477e-10	-4.0079e-10	-3.943e-10	2.7449e-10	6.5755e-10	8.7268e-10	4.6278e-10	-1.0686e-09	-9.6202e-10	-5.7469e-11	-1.0768e-09	3.3243e-10	1.0706e-09	-2.8168e-10	-2.4305e-10	-9.9009e-10	9.0068e-10	2.0039e-10	-1.2012e-09	-8.3793e-11	-2.0085e-10	-2.3453e-10	7.8299e-10	4.4124e-10	4.044e-10	-1.6039e-10	4.5436e-10	1.1147e-09	9.2857e-11	-2.0784e-10	1.3738e-10	-1.1493e-10
R4115/WH1383	-2.8966	3.7871	-9.5237	-6.9145	-8.1268	-1.9012	-1.601	-0.17997	3.6749	-5.8696	0.86739	5.1077	-2.3929	0.53641	1.4714	3.8694	0.92962	-1.366e-10	-5.3287e-10	5.1145e-11	-1.4339e-10	-8.9946e-10	-1.2292e-09	3.9985e-10	-6.5702e-10	3.3044e-10	8.2538e-10	6.1234e-10	-1.0043e-09	8.5805e-11	2.7956e-10	-3.1381e-10	-2.1032e-10	-3.8661e-10	-3.7447e-10	-6.0065e-10	2.4789e-10	1.0104e-09	-8.2306e-10	-7.0685e-10	-3.8688e-10	-4.6815e-10	-3.273e-10	4.7064e-10	1.2212e-10	-1.647e-10	-6.5568e-10	4.0805e-10	-1.0527e-09
R4115/WH1384	-1.0656	5.302	-9.3153	-5.2561	-8.0335	0.41554	-1.9163	1.488	9.0505	1.9447	3.943	-2.1711	1.2297	0.72541	2.8331	-1.0583	-0.13156	-4.0069e-10	-2.5249e-10	8.9611e-10	-1.8306e-09	-3.6109e-10	-7.6232e-10	-1.3028e-09	4.0381e-10	-1.8999e-10	4.1434e-11	6.0864e-10	8.7552e-10	-4.679e-10	3.5498e-10	9.3537e-10	6.4135e-10	-6.7407e-10	-6.0911e-10	1.597e-10	1.2765e-10	-4.2018e-10	2.9159e-10	5.3131e-10	9.6372e-10	-2.0968e-10	4.9349e-10	-6.6194e-11	3.7047e-10	4.0315e-10	6.5915e-10	-1.2074e-09	-3.4352e-10
R4115/WH1390	0.99906	7.4014	-2.9561	-0.92509	-0.51347	3.0672	-2.2648	2.6097	7.6092	2.4952	-0.14795	4.416	-0.9493	1.6198	2.4192	0.81245	5.104	5.0399e-12	6.9169e-10	3.8573e-11	-9.0031e-11	6.8663e-10	4.3688e-10	6.7655e-10	7.8413e-12	1.3216e-09	-6.6876e-10	7.9512e-10	-3.4469e-10	3.0452e-10	5.9696e-10	9.5851e-11	4.0602e-11	5.6374e-11	2.3555e-10	-1.8639e-10	8.8254e-11	3.7822e-10	1.2082e-09	-4.8085e-10	5.8344e-10	3.4548e-10	4.181e-10	-1.8779e-09	9.9961e-10	3.5018e-10	-3.9339e-10	2.7523e-10	-6.6147e-10
R4115/WH1392	2.4283	7.5802	-4.723	0.48124	-0.71728	6.1548	-1.9694	4.1843	4.893	1.061	2.5227	4.9028	-2.5533	0.15353	4.9485	2.2544	-2.675	8.8428e-10	7.3958e-10	2.7242e-12	1.8132e-10	5.8618e-10	-5.8404e-10	8.2578e-10	1.4701e-10	1.0026e-09	-4.8721e-10	-1.0189e-10	3.2256e-10	3.6855e-10	3.4038e-11	-1.6507e-10	1e-09	2.7723e-10	5.2514e-10	7.1238e-10	-1.0567e-09	-1.2308e-09	4.2514e-10	7.8134e-10	1.1665e-09	-4.8688e-10	3.0481e-10	8.5201e-11	-8.9206e-10	-4.0841e-10	-6.0964e-10	-2.0305e-10	-2.6841e-10
R4115/WH1394	5.0135	9.4316	-1.3444	11.009	-7.9751	-1.964	2.9871	-2.3265	6.4989	0.72778	3.5802	3.4476	-1.5701	-0.46163	2.8203	1.2598	0.99077	-2.8396e-10	1.5285e-09	5.2608e-10	3.6177e-10	2.571e-10	-1.8603e-10	-2.0951e-10	5.7648e-10	-2.2679e-10	-1.4344e-11	3.8924e-10	-5.6623e-11	-1.1343e-10	3.179e-10	7.2733e-10	-3.9868e-10	-2.072e-11	-8.0605e-10	8.8654e-11	-2.6234e-11	4.9933e-10	-8.5216e-11	-1.2271e-09	4.2272e-10	4.1745e-11	-3.4073e-10	1.1582e-09	-3.9756e-10	7.3735e-10	6.3223e-10	-7.9398e-11	-2.5448e-10
R4115/Wuyunjing8	-2.0928	6.4175	-0.82633	-8.7056	0.54631	-0.11527	4.6993	-3.989	4.9745	1.3364	5.0931	0.95102	-3.9618	-0.66854	5.2553	1.6664	1.4294	-5.0532e-10	-4.2876e-10	5.8283e-10	-7.3966e-10	-7.1956e-10	1.2149e-09	6.1587e-10	8.0684e-12	-7.4912e-10	-2.4552e-10	-4.3784e-11	-2.0312e-10	-1.7278e-10	2.4912e-11	4.4139e-10	5.7106e-10	-2.6601e-10	8.8683e-10	-4.5422e-10	1.619e-11	3.9528e-12	5.5943e-11	-1.8361e-10	-3.7296e-10	5.996e-10	-5.2103e-10	8.799e-10	-7.1657e-10	-6.5072e-10	-2.7912e-10	2.1258e-10	-1.5837e-10
R4115/YB	-8.6692	-1.9059	-4.5357	-2.4117	-3.4853	-1.5077	0.59651	-0.74096	4.8164	0.063843	2.4079	7.7916	-1.8621	1.0583	3.9907	-4.0556	0.13619	5.7594e-10	-1.2566e-10	-4.4703e-10	3.2456e-10	-5.7462e-10	1.0135e-09	3.2495e-10	-1.7491e-09	-8.5933e-10	6.7543e-10	7.7157e-11	6.1448e-10	-8.4126e-10	-9.1064e-10	6.1152e-10	8.2522e-10	4.8378e-11	-4.4732e-10	3.6374e-11	9.5427e-10	2.5325e-10	-7.4335e-12	-1.5234e-10	3.778e-10	-4.0972e-10	-7.959e-11	-6.7596e-10	-3.1213e-10	2.3861e-10	-2.2813e-10	-6.0346e-11	-7.828e-12
R465/110080	4.2589	-4.7777	-2.2048	2.2183	1.8858	6.7945	-3.5459	-12.227	1.4775	-1.8554	-4.5316	-1.525	0.27145	0.58411	-0.65475	-0.72829	-0.87145	-3.2226e-11	5.0109e-10	-9.4558e-10	-1.6667e-10	3.0539e-10	-2.1252e-11	1.6712e-09	-7.0411e-10	5.1592e-10	5.6398e-10	-3.5923e-10	4.0232e-10	-2.163e-10	3.4808e-10	-2.5812e-10	-1.3931e-10	-3.577e-10	-3.5726e-10	-2.9387e-10	4.1572e-10	-1.5984e-11	-1.761e-10	-6.2691e-10	2.8505e-10	4.4787e-10	-3.7736e-10	-2.4819e-10	-2.593e-10	9.9328e-10	-9.2531e-10	-5.8737e-10	-2.9508e-10
R465/610234	-9.7621	-17.325	-1.0665	5.1645	0.80692	4.8134	-0.83245	-5.0177	-2.8761	-2.9494	-0.65767	-1.874	5.9069	0.82369	3.8214	1.6052	0.91691	-4.8835e-10	-1.7833e-09	7.6442e-10	9.4799e-11	7.4239e-10	1.3497e-09	-1.2605e-09	6.0491e-10	1.2647e-11	-4.5099e-10	-3.6941e-10	3.7059e-10	4.4072e-10	7.2648e-10	-1.3361e-10	2.6666e-11	1.6059e-10	-5.2415e-10	2.5751e-11	-4.3013e-10	-6.1336e-10	-1.0885e-09	-2.5164e-10	1.1331e-10	-4.7983e-10	2.6511e-10	-1.7716e-10	-8.6395e-10	6.8789e-10	1.6757e-10	1.3619e-09	-5.3205e-10
R465/9311K	-6.8757	-17.663	-5.3235	8.1419	4.9514	0.3609	-7.8478	-5.1715	-0.60941	-1.0601	2.29	-3.3586	-2.9478	0.82976	-0.074732	0.6222	0.50583	1.4373e-09	4.9512e-10	1.0162e-09	-1.3718e-10	-2.8425e-10	8.2323e-10	-9.3967e-10	-4.2524e-10	7.2779e-10	-1.0476e-10	9.3707e-10	-1.0591e-10	-7.6515e-10	7.2465e-10	1.7054e-10	8.9263e-10	-3.3395e-10	7.958e-10	-1.1067e-10	-4.7783e-12	-7.292e-10	5.1869e-10	-6.3713e-10	3.7023e-11	-5.9391e-10	1.2959e-10	8.0683e-10	-8.1241e-11	8.2095e-10	5.9638e-10	7.3958e-11	-8.6319e-11
R465/Balilla	-6.9666	-16.391	-2.9789	2.2893	0.076135	3.8951	0.7174	-6.9558	-0.80849	4.1219	0.27052	0.0062371	0.81262	6.5078	-2.4799	2.447	-0.89946	8.179e-10	-6.8179e-10	-2.796e-10	-2.369e-10	3.1498e-10	9.7104e-12	-9.0677e-10	9.3331e-10	-3.2809e-10	8.3243e-10	1.134e-09	3.5943e-10	-1.1856e-09	3.0048e-11	-4.1675e-10	2.4342e-10	2.9517e-10	3.3599e-10	7.5101e-10	9.7046e-10	1.7895e-10	2.0592e-10	4.2867e-10	5.376e-10	8.6238e-10	3.2561e-12	-8.6626e-10	-3.7045e-10	-7.5892e-10	-3.681e-12	-7.127e-10	3.2619e-10
R465/C418	-26.46	7.3862	-3.9817	5.8455	0.86682	5.4863	-3.2182	-6.6178	-4.702	-0.71257	0.39371	-2.5679	0.22427	2.9277	-0.40544	-0.085715	0.31712	5.1158e-10	-1.0002e-10	-6.7274e-10	-2.4152e-10	-1.4103e-09	-4.7729e-10	-3.81e-10	5.0044e-11	1.4601e-10	2.0307e-10	-1.3683e-10	8.0685e-10	2.1716e-10	-5.1577e-11	1.0986e-09	-4.4838e-11	-3.8286e-10	-3.1495e-10	-5.4208e-10	-5.4539e-10	-1.3275e-10	-3.0721e-11	-3.5857e-10	-2.2717e-10	-8.3892e-12	5.3903e-10	-4.5287e-10	-1.2031e-10	-1.1883e-09	7.1728e-10	-6.6382e-10	2.7635e-10
R465/JR2	-2.8107	-8.7855	11.922	0.1925	-4.7862	4.7302	-8.4178	-6.622	-3.7659	0.11507	1.8435	-1.7849	-0.21389	2.9708	0.76721	0.28228	0.24975	6.5371e-11	4.6023e-10	1.3383e-10	-1.1783e-09	-4.8154e-10	-5.3073e-11	2.5658e-10	9.6169e-10	3.4998e-10	8.3416e-10	4.3099e-10	-2.6829e-10	5.2542e-10	-1.4034e-09	-2.8461e-11	3.574e-10	6.8052e-10	-6.196e-10	-4.9726e-10	5.5939e-11	-1.6116e-10	-1.661e-11	7.3121e-10	-8.787e-11	8.5403e-10	1.7425e-10	8.8034e-10	-7.1988e-10	6.0159e-10	-1.0035e-10	-7.3136e-11	-9.3371e-10
R465/Liaoxing1	3.7549	-6.5005	-3.7546	2.0888	2.2767	7.8032	-2.8811	-6.6039	-3.4714	-2.9305	6.8199	0.70203	2.9571	0.69005	-3.24	-0.20988	0.88945	-9.7146e-11	-1.1139e-11	6.1241e-10	2.6064e-10	-2.9555e-10	9.9608e-11	6.5088e-10	-6.2997e-10	7.3832e-11	-9.2698e-10	8.2133e-10	9.8983e-10	-1.3497e-10	2.4085e-10	-6.0406e-10	-4.2981e-10	-1.1918e-09	-6.4745e-11	1.2177e-10	5.9221e-10	4.8018e-10	-3.3994e-10	-3.6488e-10	-1.4797e-10	-7.1994e-10	-1.2601e-09	5.9237e-10	2.7333e-10	-8.8218e-10	1.2606e-09	4.7832e-10	-2.7912e-10
R465/Mianhui725	-13.159	-16.073	2.9186	4.4531	-2.1574	10.149	1.5611	-2.4925	0.5653	-4.3231	0.33384	-3.3643	-2.738	1.289	-2.008	-0.47921	0.59946	3.3842e-10	1.4293e-10	1.3193e-09	-4.8827e-10	4.5049e-10	-7.2583e-10	-5.3143e-10	-1.1909e-09	-2.4878e-10	-7.1304e-10	-4.0464e-10	8.103e-10	-8.5734e-10	-9.7416e-10	1.506e-10	6.9279e-10	-7.7831e-11	-3.8825e-10	1.6696e-10	-4.0305e-10	3.1857e-10	9.9598e-10	-2.7143e-10	-4.0562e-10	-5.2258e-10	3.2079e-10	1.6095e-10	-4.7324e-10	2.3839e-10	-2.9571e-10	5.6382e-10	3.8263e-10
R465/Qianlijing	-3.2167	-13.83	-7.662	2.7155	-4.6167	7.6241	-2.1766	-5.4673	-6.9537	4.48	-0.95303	-1.1344	-1.3209	-2.3934	-0.02632	0.26164	1.277	-6.7093e-10	-8.9555e-10	7.0269e-10	-2.3039e-10	-6.1873e-10	6.9782e-10	9.7303e-10	-1.8628e-10	5.6171e-10	-3.7061e-11	1.056e-09	-6.113e-10	5.4175e-10	-8.2654e-10	4.6835e-10	7.5222e-10	4.0879e-10	6.7271e-11	-9.817e-11	-1.3021e-10	5.849e-11	-4.1634e-10	-3.6167e-10	1.326e-09	-1.9968e-10	7.3055e-10	4.3879e-10	3.278e-10	3.4576e-10	1.4463e-11	-4.979e-10	5.8205e-10
R465/R4115	-10.244	-6.0435	-6.4779	2.2933	-4.452	7.2767	-3.4483	-7.3288	4.3196	-0.16317	3.7664	2.0854	-1.4413	1.999	3.157	1.2264	1.2477	6.7477e-10	-4.0079e-10	-3.943e-10	2.7449e-10	6.5755e-10	8.7268e-10	4.6278e-10	-1.0686e-09	-9.6202e-10	-5.7469e-11	-1.0768e-09	3.3243e-10	1.0706e-09	-2.8168e-10	-2.4305e-10	-9.9009e-10	9.0068e-10	2.0039e-10	-1.2012e-09	-8.3793e-11	-2.0085e-10	-2.3453e-10	7.8299e-10	4.4124e-10	4.044e-10	-1.6039e-10	4.5436e-10	1.1147e-09	9.2857e-11	-2.0784e-10	1.3738e-10	-1.1493e-10
R465/WH1383	-0.52736	-9.1111	-8.7935	-1.3631	-4.9677	2.976	-3.6244	-5.428	-5.3663	-7.8645	-0.95841	-0.37408	-1.5357	3.7981	-0.84359	2.9628	0.88131	-5.1325e-10	-1.2943e-10	4.5102e-10	3.5206e-11	-1.458e-10	-1.0511e-09	-6.7527e-10	2.4146e-10	-8.4165e-10	2.8024e-11	-1.0185e-10	-6.8442e-11	8.7755e-10	2.4211e-11	1.6152e-10	3.5192e-10	5.6599e-10	3.0737e-10	1.7907e-11	6.3881e-10	3.8692e-10	4.5406e-10	1.6173e-10	-4.4845e-11	-9.719e-10	3.9738e-10	-3.9292e-10	2.1187e-10	-7.4698e-10	4.4727e-11	1.1268e-10	-1.7173e-10
R465/WH1384	1.3036	-7.5962	-8.5851	0.29531	-4.8744	5.2927	-3.9397	-3.7601	0.0092664	-0.05028	2.1172	-7.6529	2.0868	3.9871	0.51817	-1.965	-0.17988	-5.2209e-11	2.1851e-10	-7.2067e-10	1.2363e-09	1.0113e-09	9.0478e-11	5.2191e-10	4.9418e-10	1.9689e-10	2.7233e-10	-5.6254e-10	4.7576e-10	-1.2929e-09	1.1635e-09	-3.3591e-10	-3.6453e-10	-5.8029e-10	-7.1097e-11	7.8704e-10	-2.5442e-10	-3.7462e-10	-9.2934e-10	2.5444e-10	-1.1256e-11	5.1658e-10	-9.3668e-10	-2.1681e-10	3.6671e-10	-5.203e-10	-7.1217e-10	-3.3812e-10	2.3571e-10
R465/WH1390	3.3683	-5.4968	-2.2259	4.6264	2.6456	7.9443	-4.2883	-2.6384	-1.432	0.50029	-1.9737	-1.0658	-0.092155	4.8815	0.10422	-0.094226	5.0557	-3.5781e-10	2.4007e-10	-1.04e-09	6.1152e-10	-1.2792e-09	5.8501e-10	7.1785e-10	1.042e-09	-6.8352e-10	-1.0285e-10	-3.116e-10	1.9892e-11	1.2179e-09	-3.3186e-10	-2.5344e-10	1.0448e-10	-5.4959e-10	-3.4164e-10	3.9677e-10	-4.757e-11	3.5927e-10	1.2944e-09	-1.2413e-10	5.1421e-10	5.2614e-10	-4.71e-10	-4.0415e-10	-7.274e-10	-4.4538e-10	3.0284e-10	8.0881e-10	2.7209e-10
R465/WH1392	4.7975	-5.318	-3.9928	6.0327	2.4418	11.032	-3.9928	-1.0638	-4.1482	-0.93398	0.69687	-0.57903	-1.6961	3.4152	2.6336	1.3477	-2.7233	-1.6361e-09	4.1882e-10	4.31e-10	5.7561e-10	-9.2524e-10	-1.1212e-09	-9.8603e-11	1.1638e-10	-2.6969e-10	-2.3967e-10	-9.2162e-11	4.9684e-11	-6.2127e-12	1.3717e-10	-5.0359e-10	-6.5668e-10	-2.1501e-11	1.277e-09	9.5187e-10	1.4873e-10	8.0026e-10	-2.6989e-10	2.1381e-10	1.0665e-10	5.2277e-10	5.1149e-10	-1.9584e-10	9.794e-10	7.1414e-10	-4.5346e-10	3.4267e-10	1.2539e-10
R465/WH1394	7.3827	-3.4666	-0.61418	16.561	-4.816	2.9132	0.96358	-7.5745	-2.5423	-1.2672	1.7544	-2.0342	-0.71299	2.8001	0.50534	0.35317	0.94245	7.637e-11	2.3779e-10	-1.3819e-09	-5.4343e-11	5.2342e-10	-4.389e-10	-2.5167e-11	1.4045e-10	5.8927e-10	7.7819e-10	-9.8364e-10	-1.2523e-09	1.3447e-10	-7.2188e-10	4.7695e-10	-1.5701e-10	-6.8936e-10	3.1242e-10	-1.4747e-10	6.7591e-10	-3.0382e-10	-3.2623e-10	8.6934e-10	-7.4195e-10	-1.1702e-10	-4.1375e-10	-5.3592e-10	-4.0066e-12	-6.8675e-10	3.7905e-10	9.6472e-11	1.1863e-10
R465/Wuyunjing8	0.27644	-6.4807	-0.09615	-3.1542	3.7054	4.7619	2.6759	-9.2371	-4.0667	-0.65854	3.2673	-4.5308	-3.1046	2.5932	2.9403	0.75968	1.3811	-2.5011e-10	1.3129e-09	4.2724e-10	-5.0412e-10	-3.1028e-10	-6.5149e-10	-3.5273e-13	1.1743e-10	-2.8748e-10	-2.3615e-10	-2.4123e-10	-1.2979e-09	-4.9358e-10	5.7935e-10	-3.7621e-10	-7.0962e-10	6.9074e-10	-2.698e-11	1.8958e-11	-6.9443e-10	8.4262e-10	6.9124e-10	-7.8672e-11	-7.7617e-10	-1.0763e-09	5.5324e-10	-9.611e-10	-2.2038e-10	5.6434e-10	-4.899e-10	-6.762e-10	-5.1254e-10
R465/YB	-6.3	-14.804	-3.8055	3.1397	-0.32622	3.3694	-1.427	-5.989	-4.2248	-1.9311	0.58212	2.3098	-1.005	4.32	1.6757	-4.9623	0.087872	-8.0138e-11	-9.0153e-11	-1.978e-10	1.668e-10	1.6725e-09	-5.138e-10	-7.7302e-10	-3.7599e-10	2.6368e-11	-6.292e-10	2.0959e-10	-1.0472e-09	3.6542e-10	6.2891e-10	7.0744e-10	2.4633e-10	7.654e-10	-4.3388e-10	-3.383e-10	-5.846e-10	-7.0005e-10	-1.0497e-10	-2.8626e-10	-9.406e-10	6.9371e-11	1.9322e-10	9.2113e-10	6.723e-10	-2.0388e-10	-2.7209e-10	-3.7045e-10	5.2059e-10
WH1383/110080	11.606	5.0529	-5.2506	-6.9895	-1.789	-2.3834	-1.6987	-5.0783	0.83288	-7.5618	-7.4305	1.4973	-0.68017	-0.87844	-2.3404	1.9148	-1.1896	1.1559e-10	-8.0096e-10	6.7606e-10	-6.6956e-10	4.575e-10	1.0442e-09	-2.0651e-10	5.9716e-10	2.2528e-10	-1.2794e-10	6.8006e-10	9.6082e-11	1.3377e-09	-4.6646e-10	-2.5317e-10	-1.9664e-10	9.7635e-10	-1.3364e-10	4.4927e-10	6.3496e-10	-3.5476e-11	5.7243e-10	5.6145e-10	-5.7665e-10	-1.3104e-11	-4.7525e-10	4.9755e-10	-1.4276e-10	-2.5406e-10	1.0161e-10	-5.9928e-10	-5.4003e-10
WH1383/610234	-2.4146	-7.4949	-4.1123	-4.0434	-2.8678	-4.3646	1.0148	2.1311	-3.5207	-8.6558	-3.5567	1.1482	4.9553	-0.63886	2.1358	4.2483	0.59881	-1.0037e-09	5.9896e-10	5.671e-10	2.8226e-10	4.5675e-11	4.0817e-10	-2.254e-10	-1.4304e-10	6.4565e-10	2.1948e-10	-5.2329e-10	-1.0148e-09	2.1522e-10	2.3125e-10	-3.4086e-11	4.5155e-10	9.3719e-11	-3.1214e-10	-2.5583e-10	4.9414e-10	5.2414e-11	-1.1581e-09	-3.0606e-10	2.8178e-10	-3.96e-12	-8.3019e-10	-9.333e-10	3.9626e-10	7.9993e-10	-3.3338e-10	-2.3587e-10	-2.7122e-12
WH1383/9311K	0.47177	-7.8323	-8.3693	-1.0659	1.2767	-8.817	-6.0006	1.9773	-1.254	-6.7665	-0.60894	-0.33637	-3.8994	-0.63279	-1.7603	3.2653	0.18773	-6.017e-10	3.3652e-10	-4.9833e-10	3.6898e-10	-2.414e-10	2.9873e-10	-5.0739e-10	-7.7496e-11	-2.9247e-10	-5.6e-10	-7.1786e-11	-8.8389e-11	-6.5962e-10	-3.4705e-10	-1.5928e-10	-3.3133e-10	-2.3398e-10	-5.6469e-10	-5.8516e-10	-4.9014e-10	-4.1873e-10	1.8253e-10	6.6801e-10	8.6153e-10	-6.6681e-10	-1.1028e-09	-2.355e-10	4.0087e-10	7.4365e-11	-2.8715e-10	-7.1599e-10	-5.1514e-11
WH1383/Balilla	0.38089	-6.5609	-6.0246	-6.9186	-3.5986	-5.2828	2.5647	0.19298	-1.4531	-1.5845	-2.6285	3.0285	-0.139	5.0453	-4.1655	5.09	-1.2176	-2.3241e-10	4.7657e-10	-1.01e-10	1.2864e-10	-3.0099e-10	1.0468e-09	5.4484e-10	-1.7973e-10	7.518e-10	1.1445e-09	-3.4752e-10	3.335e-10	-1.1127e-09	3.4402e-10	1.3486e-11	4.8174e-10	-6.7883e-10	4.13e-10	-1.1906e-09	-4.884e-10	-4.9788e-10	5.0089e-10	-4.8594e-10	-5.7521e-10	6.9413e-10	1.9635e-10	3.5882e-10	5.5616e-10	-7.8509e-10	-3.9188e-10	5.6747e-10	5.4777e-11
WH1383/C418	-19.112	17.217	-7.0275	-3.3624	-2.8079	-3.6917	-1.3709	0.53099	-5.3466	-6.419	-2.5053	0.4544	-0.72735	1.4651	-2.0911	2.5573	-0.00098506	-4.8879e-10	3.0378e-10	-2.9676e-11	4.9226e-10	9.5379e-10	-6.7942e-11	2.6738e-10	2.0127e-10	-4.5864e-10	5.2174e-12	5.3079e-11	-3.2949e-10	-4.0575e-10	-8.2386e-10	5.208e-10	5.6431e-10	4.8938e-13	1.2505e-09	1.4859e-09	-1.7888e-10	4.58e-10	-2.5299e-10	-5.1423e-10	-1.7423e-10	2.2204e-11	-4.456e-10	-9.8053e-11	-4.0668e-10	-1.0083e-11	5.3192e-10	8.6632e-11	2.384e-11
WH1383/JR2	4.5367	1.045	8.8764	-9.0153	-8.461	-4.4478	-6.5705	0.52683	-4.4105	-5.5913	-1.0555	1.2374	-1.1655	1.5083	-0.91841	2.9253	-0.068347	4.8507e-10	-1.5117e-10	-7.0447e-10	-4.4766e-10	4.0892e-12	-6.9451e-10	3.1874e-10	-1.9488e-10	-4.5195e-10	-3.2852e-10	-8.9083e-10	1.0388e-09	-5.897e-10	-3.889e-11	1.2782e-10	-1.7777e-10	5.3944e-10	-4.4877e-10	-3.0225e-10	-2.7113e-10	1.0336e-09	1.3274e-09	-5.1661e-10	-1.7174e-10	-5.2745e-11	1.6834e-10	-2.3513e-10	4.0499e-10	1.0144e-09	3.5318e-11	4.6637e-10	1.188e-09
WH1383/Mianhui725	-5.8117	-6.2421	-0.12719	-4.7547	-5.8321	0.97111	3.4084	4.6563	-0.079329	-10.029	-2.5651	-0.34208	-3.6896	-0.17358	-3.6936	2.1639	0.28136	-8.3707e-10	8.2023e-10	-2.8957e-10	6.7573e-12	-3.4211e-10	3.2441e-10	-7.7911e-10	4.7545e-10	-8.2487e-10	-9.4504e-11	-3.2196e-10	5.5298e-10	3.0614e-10	3.8013e-10	-2.1231e-10	4.3581e-10	5.322e-10	-2.2438e-10	8.0714e-10	3.9825e-10	-1.0021e-11	-7.9136e-10	4.4855e-10	-2.8175e-10	-1.5228e-10	-1.1569e-10	5.9061e-11	7.9524e-10	-9.1196e-10	7.1135e-10	-5.0631e-10	-4.2714e-10
WH1383/Qianlijing	4.1308	-3.9992	-10.708	-6.4924	-8.2914	-1.5539	-0.32932	1.6815	-7.5984	-1.2264	-3.852	1.8879	-2.2725	-3.856	-1.7119	2.9047	0.95893	1.1695e-10	-5.3413e-10	5.6636e-10	1.0031e-09	-3.2894e-10	-2.0166e-10	-4.7493e-10	4.2184e-10	-8.8033e-11	5.5931e-10	-5.0591e-10	2.322e-10	-5.2091e-10	6.0593e-11	2.9956e-10	-1.5448e-09	2.4617e-10	1.3417e-09	4.7515e-11	-2.0054e-10	-9.9606e-11	3.6355e-10	-5.6573e-10	6.7682e-10	3.872e-10	2.9516e-10	7.7567e-10	-2.882e-10	8.4163e-10	9.8382e-12	-6.0565e-10	-1.6428e-10
WH1383/R4115	-2.8966	3.7871	-9.5237	-6.9145	-8.1268	-1.9012	-1.601	-0.17997	3.6749	-5.8696	0.86739	5.1077	-2.3929	0.53641	1.4714	3.8694	0.92962	-1.366e-10	-5.3287e-10	5.1145e-11	-1.4339e-10	-8.9946e-10	-1.2292e-09	3.9985e-10	-6.5702e-10	3.3044e-10	8.2538e-10	6.1234e-10	-1.0043e-09	8.5805e-11	2.7956e-10	-3.1381e-10	-2.1032e-10	-3.8661e-10	-3.7447e-10	-6.0065e-10	2.4789e-10	1.0104e-09	-8.2306e-10	-7.0685e-10	-3.8688e-10	-4.6815e-10	-3.273e-10	4.7064e-10	1.2212e-10	-1.647e-10	-6.5568e-10	4.0805e-10	-1.0527e-09
WH1383/WH1384	8.651	2.2343	-11.631	-8.9125	-8.5492	-3.8852	-2.0924	3.3888	-0.63536	-5.7567	-0.7818	-4.6307	1.1352	2.5246	-1.1674	0.67807	-0.49798	9.35e-10	3.6148e-10	5.4861e-10	-3.0749e-10	5.605e-10	-7.5605e-11	6.9868e-10	-7.5022e-11	1.2098e-10	-4.4857e-10	8.4924e-10	-3.5822e-10	1.5042e-10	2.5733e-10	1.2007e-10	6.7954e-11	-4.8405e-10	-5.5892e-10	6.4803e-10	-1.2729e-10	-6.3109e-10	-3.0252e-10	7.84e-10	-3.043e-10	3.6964e-10	7.2197e-10	-5.7346e-10	-3.2654e-10	-9.584e-10	3.512e-10	-1.2925e-12	-5.1664e-11
WH1383/WH1390	10.716	4.3338	-5.2717	-4.5815	-1.0291	-1.2336	-2.441	4.5105	-2.0767	-5.2061	-4.8727	1.9564	-1.0438	3.4189	-1.5814	2.5488	4.7376	8.1307e-11	3.3377e-10	-6.2128e-12	-1.3263e-09	-4.2504e-10	7.6768e-10	4.959e-11	-8.7191e-10	8.6258e-10	-1.8229e-10	-1.3848e-10	7.0035e-10	4.2141e-10	7.0554e-10	-7.5557e-11	-5.6311e-10	-8.5725e-11	-1.265e-10	-1.3451e-10	8.2004e-10	-5.5268e-10	-4.1393e-11	-2.3303e-10	-1.9509e-10	5.4188e-10	2.3511e-10	-4.7284e-10	-9.0053e-10	-1.4457e-11	5.8194e-10	2.7066e-11	1.0398e-10
WH1383/WH1392	12.145	4.5126	-7.0386	-3.1751	-1.2329	1.854	-2.1455	6.085	-4.7928	-6.6404	-2.2021	2.4432	-2.6477	1.9527	0.94797	3.9907	-3.0414	4.996e-10	-3.9939e-10	2.5653e-10	-6.85e-10	-2.0985e-10	7.1826e-11	5.0104e-10	1.8295e-10	-4.1582e-10	-4.3575e-10	5.3346e-12	-1.0837e-10	2.523e-10	-7.5013e-10	3.3411e-10	2.2975e-10	5.5389e-10	-4.6638e-10	2.572e-10	-1.7537e-10	1.3898e-11	-4.014e-10	3.9239e-11	-1.4491e-11	-5.0876e-11	-2.7296e-10	2.4787e-10	6.1615e-10	4.5903e-10	4.3274e-10	-2.4313e-10	1.8548e-10
WH1383/WH1394	14.73	6.364	-3.66	7.3531	-8.4908	-6.2648	2.8109	-0.42574	-3.1869	-6.9736	-1.1446	0.98809	-1.6646	1.3375	-1.1803	2.9962	0.62435	1.1327e-09	-1.1333e-10	-3.5078e-10	5.3167e-11	-3.0946e-11	-3.9983e-10	-2.8765e-11	6.2355e-11	-6.8491e-10	-3.4012e-10	-1.4241e-11	2.2609e-10	-3.1541e-10	1.9164e-10	-6.3663e-10	4.7595e-10	-1.175e-10	4.8674e-10	-7.4484e-10	-1.0836e-09	-9.2256e-10	-3.1871e-10	-3.9025e-10	6.353e-11	2.266e-10	3.2729e-10	-6.9067e-10	-8.9074e-10	-2.8616e-11	-4.4484e-11	-1.4573e-10	7.0474e-10
WH1383/Wuyunjing8	7.6239	3.3498	-3.1419	-12.362	0.030653	-4.4161	4.5232	-2.0883	-4.7113	-6.3649	0.3683	-1.5085	-4.0563	1.1306	1.2547	3.4027	1.063	5.3966e-10	-6.2585e-10	3.7741e-11	-1.1382e-10	4.0065e-10	-4.0348e-10	-9.3139e-11	5.5091e-10	8.0935e-10	-2.2694e-10	-3.8845e-10	3.6208e-10	5.9326e-11	-5.6432e-10	-6.9341e-12	4.8493e-10	8.5042e-10	-3.6368e-10	5.3783e-10	2.3897e-10	-9.2913e-11	-1.81e-10	7.0573e-10	-4.2315e-10	-4.3347e-11	-2.947e-10	1.0366e-09	8.8745e-10	6.8325e-10	-4.6947e-10	5.1191e-10	3.5291e-10
WH1383/YB	1.0475	-4.9736	-6.8513	-6.0681	-4.001	-5.8085	0.42033	1.1598	-4.8695	-7.6375	-2.3169	5.332	-1.9566	2.8575	-0.0099022	-2.3192	-0.23023	-1.0196e-09	5.01e-10	-6.8196e-10	1.1425e-09	1.7631e-10	3.8252e-11	-3.7898e-10	-1.5589e-10	-4.0607e-10	-1.7867e-10	6.3336e-10	-8.8938e-10	7.239e-10	4.5917e-10	2.3903e-10	2.1455e-10	-1.4991e-09	-5.7358e-10	-2.3734e-11	2.2024e-10	5.2735e-10	-7.8656e-11	5.2172e-10	1.235e-09	-4.0801e-10	1.1122e-09	-3.24e-10	-4.2591e-10	-1.9825e-10	-1.9087e-10	4.3677e-10	-3.6005e-10
WH1384/110080	13.437	6.5678	-5.0422	-5.3311	-1.6957	-0.06668	-2.014	-3.4103	6.2085	0.25241	-4.355	-5.7816	2.9424	-0.68944	-0.97861	-3.013	-2.2507	-6.6353e-10	2.048e-10	4.9417e-10	3.4608e-11	-2.197e-10	1.1766e-10	-3.6225e-10	-3.7879e-10	1.0657e-09	4.5991e-10	2.5475e-10	1.0033e-10	-5.5242e-10	-5.2248e-10	-6.4863e-10	-5.9175e-11	2.3667e-10	3.0662e-10	6.8447e-10	-9.7551e-10	-1.5915e-10	-4.3849e-10	-1.2428e-10	-2.0684e-10	9.2532e-10	-9.6222e-11	4.2366e-10	2.6978e-10	6.0011e-10	2.6516e-10	9.3646e-11	8.0666e-10
WH1384/610234	-0.58369	-5.98	-3.9039	-2.3849	-2.7746	-2.0478	0.69954	3.7991	1.8548	-0.84159	-0.48106	-6.1306	8.5779	-0.44986	3.4976	-0.67945	-0.46237	1.9813e-11	3.6222e-10	-3.2728e-10	-3.0411e-11	-5.7227e-10	5.6335e-10	7.48e-10	2.8974e-12	7.658e-10	-7.2063e-10	-2.3862e-10	5.3143e-10	2.7585e-11	7.006e-10	9.661e-10	5.3418e-10	1.0997e-09	1.8112e-10	-7.8724e-11	7.2817e-10	8.4103e-10	2.018e-10	9.5865e-10	-3.6312e-10	1.2229e-10	-5.4035e-10	-4.5574e-10	-4.1487e-10	2.7234e-10	-2.6097e-10	2.4497e-11	9.6557e-10
WH1384/9311K	2.3027	-6.3174	-8.1608	0.59249	1.3699	-6.5003	-6.3158	3.6452	4.1215	1.0477	2.4667	-7.6152	-0.27687	-0.44379	-0.39859	-1.6625	-0.87345	-4.2862e-10	-1.4145e-09	-2.9647e-10	3.9684e-10	9.4065e-11	-6.6159e-10	2.1718e-10	-3.4921e-10	5.0208e-10	1.272e-09	4.3482e-11	2.3102e-10	4.0747e-10	-8.1509e-10	4.5893e-10	-9.5451e-10	1.1712e-09	4.6051e-10	6.3461e-11	-1.1635e-11	6.1955e-10	-1.7819e-10	-7.6704e-12	3.2574e-11	-4.0012e-10	3.241e-10	-2.5543e-10	-4.2431e-10	-4.5465e-10	7.1853e-10	-6.4701e-12	-7.5542e-10
WH1384/Balilla	2.2118	-5.046	-5.8162	-5.2602	-3.5054	-2.9661	2.2494	1.8609	3.9225	6.2298	0.44713	-4.2503	3.4836	5.2343	-2.8038	0.16227	-2.2787	7.4561e-10	8.3821e-10	-6.321e-10	-4.7849e-10	-7.8515e-11	-7.4866e-10	-3.2046e-10	3.3011e-10	-1.2135e-09	-4.9928e-10	1.9274e-10	2.393e-10	9.0714e-10	-1.0746e-09	6.218e-10	2.793e-10	-7.3525e-10	-1.4374e-10	-8.2134e-10	9.8076e-11	6.2467e-11	2.2816e-10	-1.9403e-11	-4.058e-10	-4.94e-10	-4.591e-10	-1.6076e-10	-2.9634e-10	-2.2981e-10	3.8932e-10	-8.0904e-11	-1.6002e-10
WH1384/C418	-17.282	18.732	-6.8191	-1.7039	-2.7147	-1.3749	-1.6862	2.199	0.02898	1.3953	0.57032	-6.8245	2.8952	1.6541	-0.72929	-2.3704	-1.0622	4.7486e-11	-3.1551e-11	6.5855e-11	3.8314e-12	7.8434e-10	9.7179e-10	4.5152e-10	3.6318e-10	-9.5181e-10	-9.615e-11	1.1277e-09	-8.5836e-10	-5.57e-10	8.1656e-10	-1.9351e-10	-2.4173e-11	-7.4964e-11	3.9161e-10	-6.9166e-10	4.6579e-10	-4.2033e-11	8.0588e-10	3.7826e-10	-9.2186e-10	4.0122e-10	5.2366e-10	5.6224e-11	8.0112e-11	7.9758e-10	3.6591e-10	9.6188e-10	-1.5322e-10
WH1384/JR2	6.3677	2.5599	9.0849	-7.3569	-8.3677	-2.131	-6.8858	2.1948	0.96504	2.2229	2.0201	-6.0415	2.4571	1.6973	0.44335	-2.0024	-1.1295	4.0296e-11	6.7396e-11	-1.7658e-10	2.3413e-10	-5.4377e-10	-1.8292e-10	-4.0875e-10	5.2788e-10	7.4019e-10	-4.7763e-10	-6.7998e-10	-5.6152e-10	2.6664e-10	5.8816e-10	-2.618e-10	2.3668e-10	-5.7852e-11	2.6231e-10	9.5742e-11	-4.2257e-10	-9.7346e-11	2.9129e-10	2.7295e-12	2.17e-10	-4.7462e-10	-6.9886e-11	3.6391e-10	-8.8803e-11	3.8655e-11	-4.2788e-10	3.8894e-10	-3.5661e-10
WH1384/Liaoxing1	12.933	4.845	-6.592	-5.4606	-1.3048	0.94202	-1.3491	2.2129	1.2595	-0.82271	6.9965	-3.5546	5.6281	-0.5835	-3.5639	-2.4946	-0.48983	3.1955e-10	-8.2288e-10	-2.7352e-10	1.4927e-09	-1.0905e-09	-7.8178e-10	-2.4908e-12	-5.9893e-10	1.6046e-11	-1.1112e-09	-7.0725e-10	-9.2603e-10	-2.5538e-10	-6.7716e-10	7.7631e-10	-4.936e-10	-1.6701e-10	-2.0906e-10	-4.9714e-11	4.0651e-10	-1.2229e-09	-5.0495e-10	-2.4703e-10	7.1355e-10	2.6271e-10	-1.3924e-11	1.3538e-10	4.1952e-10	4.7203e-10	-3.4142e-10	2.9219e-10	-1.613e-10
WH1384/Mianhui725	-3.9808	-4.7272	0.081237	-3.0963	-5.7389	3.2878	3.0931	6.3243	5.2962	-2.2152	0.51045	-7.6209	-0.067026	0.015425	-2.3318	-2.7639	-0.77983	-9.625e-10	8.0518e-10	-1.1162e-09	5.1628e-10	8.4762e-10	9.072e-10	3.2959e-10	3.2604e-10	2.4898e-11	-4.6818e-11	-1.0534e-09	1.4941e-10	-1.8917e-10	5.8622e-11	-1.7891e-10	-1.3557e-10	7.0207e-11	-3.9537e-10	-1.2616e-09	1.439e-10	8.0105e-10	4.2977e-10	-6.2925e-10	-9.8669e-11	6.3504e-10	-5.4426e-11	-1.7623e-10	6.2276e-11	7.7527e-10	2.8925e-10	-1.9105e-10	-9.9727e-10
WH1384/Qianlijing	5.9617	-2.4843	-10.499	-4.834	-8.1982	0.76285	-0.64461	3.3495	-2.2228	6.5878	-0.77642	-5.391	1.3501	-3.667	-0.35018	-2.023	-0.10225	8.2649e-11	-4.3963e-10	-1.1322e-10	-8.7522e-11	-4.9151e-10	-4.5797e-10	5.8205e-11	1.2001e-10	-5.8657e-10	5.9398e-10	6.2028e-10	-6.677e-10	8.4901e-10	1.4265e-09	-3.575e-10	-3.2796e-10	9.5999e-10	-7.8274e-10	-3.9488e-10	-6.1338e-10	1.7497e-10	-3.7744e-10	-7.1541e-10	3.5674e-10	-1.006e-10	-3.1325e-10	8.3383e-11	-1.9937e-10	-1.6493e-10	-1.8553e-10	-1.1197e-11	-7.0116e-12
WH1384/R4115	-1.0656	5.302	-9.3153	-5.2561	-8.0335	0.41554	-1.9163	1.488	9.0505	1.9447	3.943	-2.1711	1.2297	0.72541	2.8331	-1.0583	-0.13156	-4.0069e-10	-2.5249e-10	8.9611e-10	-1.8306e-09	-3.6109e-10	-7.6232e-10	-1.3028e-09	4.0381e-10	-1.8999e-10	4.1434e-11	6.0864e-10	8.7552e-10	-4.679e-10	3.5498e-10	9.3537e-10	6.4135e-10	-6.7407e-10	-6.0911e-10	1.597e-10	1.2765e-10	-4.2018e-10	2.9159e-10	5.3131e-10	9.6372e-10	-2.0968e-10	4.9349e-10	-6.6194e-11	3.7047e-10	4.0315e-10	6.5915e-10	-1.2074e-09	-3.4352e-10
WH1384/R465	1.3036	-7.5962	-8.5851	0.29531	-4.8744	5.2927	-3.9397	-3.7601	0.0092664	-0.05028	2.1172	-7.6529	2.0868	3.9871	0.51817	-1.965	-0.17988	-5.2209e-11	2.1851e-10	-7.2067e-10	1.2363e-09	1.0113e-09	9.0478e-11	5.2191e-10	4.9418e-10	1.9689e-10	2.7233e-10	-5.6254e-10	4.7576e-10	-1.2929e-09	1.1635e-09	-3.3591e-10	-3.6453e-10	-5.8029e-10	-7.1097e-11	7.8704e-10	-2.5442e-10	-3.7462e-10	-9.2934e-10	2.5444e-10	-1.1256e-11	5.1658e-10	-9.3668e-10	-2.1681e-10	3.6671e-10	-5.203e-10	-7.1217e-10	-3.3812e-10	2.3571e-10
WH1384/WH1383	8.651	2.2343	-11.631	-8.9125	-8.5492	-3.8852	-2.0924	3.3888	-0.63536	-5.7567	-0.7818	-4.6307	1.1352	2.5246	-1.1674	0.67807	-0.49798	9.35e-10	3.6148e-10	5.4861e-10	-3.0749e-10	5.605e-10	-7.5605e-11	6.9868e-10	-7.5022e-11	1.2098e-10	-4.4857e-10	8.4924e-10	-3.5822e-10	1.5042e-10	2.5733e-10	1.2007e-10	6.7954e-11	-4.8405e-10	-5.5892e-10	6.4803e-10	-1.2729e-10	-6.3109e-10	-3.0252e-10	7.84e-10	-3.043e-10	3.6964e-10	7.2197e-10	-5.7346e-10	-3.2654e-10	-9.584e-10	3.512e-10	-1.2925e-12	-5.1664e-11
WH1384/WH1390	12.547	5.8487	-5.0633	-2.9231	-0.93586	1.0831	-2.7563	6.1784	3.2989	2.6081	-1.7971	-5.3224	2.5788	3.6079	-0.21964	-2.3789	3.6764	-1.7518e-11	-4.3925e-10	6.068e-10	-8.1875e-10	-1.0446e-10	-5.872e-11	1.0355e-10	-9.0164e-10	3.5121e-10	-2.129e-10	-1.0069e-09	-4.6136e-10	2.8034e-11	-9.6596e-10	-5.1873e-10	3.4344e-10	3.1882e-10	3.74e-10	6.2625e-10	-8.0391e-10	-1.4696e-10	-2.4918e-10	-7.4823e-10	6.9409e-10	-7.4778e-10	2.8566e-10	-6.3776e-11	2.7558e-10	-3.998e-10	-1.2455e-10	8.516e-11	8.2136e-11
WH1384/WH1392	13.976	6.0275	-6.8302	-1.5167	-1.1397	4.1707	-2.4608	7.753	0.58274	1.1739	0.87348	-4.8356	0.97484	2.1417	2.3097	-0.93702	-4.1026	7.7105e-10	1.587e-10	2.5582e-11	-3.6849e-10	1.4505e-10	-2.6939e-10	-1.4913e-10	-9.999e-10	1.2707e-09	6.2875e-10	3.4206e-10	-4.6964e-10	1.0031e-09	-3.876e-10	-5.6495e-10	1.594e-10	-2.9601e-10	1.9362e-10	-1.9544e-10	6.5228e-10	1.5071e-10	8.8143e-11	-1.2438e-09	-1.7419e-10	-6.5859e-10	-5.4566e-10	-1.8646e-10	-1.1667e-12	2.3875e-10	-1.436e-10	4.6772e-10	5.8483e-10
WH1384/WH1394	16.561	7.8789	-3.4515	9.0115	-8.3975	-3.948	2.4956	1.2422	2.1886	0.84068	1.931	-6.2908	1.958	1.5265	0.18148	-1.9315	-0.43683	-7.9067e-11	4.692e-10	1.783e-10	-1.1464e-09	2.4015e-10	6.4735e-10	-5.2783e-10	5.5034e-10	-9.3604e-10	-6.2287e-10	-6.7077e-10	8.8062e-10	-3.3522e-10	-8.4847e-10	-7.4878e-10	-1.2139e-10	-1.7647e-10	5.0643e-10	1.3335e-10	3.7381e-11	-4.565e-11	3.4482e-10	-1.0183e-10	-8.0298e-10	-2.6963e-10	3.606e-10	2.9847e-10	-5.891e-11	-4.6019e-10	-4.7256e-10	-1.8523e-10	-5.1642e-10
WH1384/Wuyunjing8	9.4548	4.8647	-2.9335	-10.704	0.12392	-2.0993	4.2079	-0.4203	0.66423	1.4493	3.4439	-8.7874	-0.43369	1.3196	2.6165	-1.525	0.0018462	2.9051e-11	4.3186e-11	-4.198e-10	1.6389e-09	-9.2156e-10	1.9115e-10	-1.1345e-09	1.7008e-10	2.739e-10	2.8211e-10	6.2686e-10	-3.9605e-10	-5.4811e-11	3.225e-11	-5.3363e-10	-2.1475e-10	-2.5784e-10	4.6259e-10	6.2046e-10	-1.721e-10	3.5875e-10	6.3915e-10	-6.8693e-12	7.1429e-11	-1.4983e-10	-8.3119e-11	4.3498e-10	-5.0997e-10	-1.6271e-10	1.8117e-10	-2.1436e-10	1.063e-09
WH1384/YB	2.8784	-3.4587	-6.6428	-4.4097	-3.9077	-3.4918	0.10503	2.8278	0.50612	0.17674	0.75873	-1.9468	1.666	3.0465	1.3519	-7.247	-1.2914	-3.6619e-10	-9.4887e-11	1.1721e-09	-3.6829e-10	4.2853e-10	4.1856e-10	8.7519e-10	2.7888e-10	-1.0804e-09	4.4671e-10	-8.6279e-11	9.3474e-10	1.9875e-10	1.8694e-10	3.3288e-10	5.5169e-10	-3.8178e-10	-2.3762e-10	-2.7731e-10	5.0976e-10	8.2762e-11	-1.9483e-10	9.357e-10	3.4842e-10	3.473e-11	3.6818e-10	5.408e-10	4.3142e-10	-2.2778e-10	-7.6497e-10	1.1644e-10	-4.1378e-10
WH1390/110080	15.502	8.6672	1.317	-1	5.8243	2.585	-2.3625	-2.2886	4.7672	0.80297	-8.4459	0.80551	0.7634	0.2049	-1.3926	-1.1422	2.9849	6.6634e-10	-4.5161e-10	5.7565e-10	6.7102e-10	-7.8872e-11	8.8917e-11	-7.8821e-10	-4.4777e-11	-2.1518e-10	-9.2043e-11	-6.4423e-10	-5.8553e-10	-2.367e-10	-4.3115e-10	-5.94e-12	3.898e-11	4.6145e-11	1.9172e-10	-1.0398e-09	-2.2705e-10	8.4458e-10	-1.3143e-10	5.2072e-10	-3.7461e-10	-3.7753e-10	5.1055e-10	8.4971e-11	2.1586e-10	-1.1978e-09	-3.7667e-11	-1.6781e-10	-7.7797e-11
WH1390/610234	1.481	-3.8805	2.4553	1.9461	4.7455	0.60382	0.35097	4.9208	0.41354	-0.29102	-4.572	0.45649	6.3989	0.44448	3.0836	1.1913	4.7732	-6.8448e-10	2.5795e-10	-6.6003e-10	2.8254e-10	-7.8502e-10	-6.1862e-10	3.4847e-10	3.9538e-10	-6.396e-10	-4.4706e-10	-2.6772e-12	-1.8233e-10	3.6256e-10	-1.0388e-10	2.9625e-10	5.1646e-11	-1.2318e-09	2.8229e-11	2.4591e-10	-1.0991e-09	-9.4233e-11	9.8084e-11	2.8343e-10	-1.9095e-10	2.0352e-10	-4.3501e-10	4.6282e-10	6.327e-10	2.9268e-10	1.0077e-09	-5.5147e-10	-2.8424e-10
WH1390/9311K	4.3674	-4.2179	-1.8017	4.9235	8.89	-3.8486	-6.6644	4.7669	2.6802	1.5983	-1.6243	-1.0281	-2.4559	0.45056	-0.81254	0.20828	4.3621	-2.3431e-10	-4.4713e-11	2.3944e-10	-2.3218e-10	2.6206e-10	-4.7634e-10	3.7603e-10	7.3647e-10	-1.5548e-10	-2.6069e-11	-3.0747e-10	5.5344e-10	5.4381e-10	-1.6715e-10	1.0064e-09	-1.1105e-09	-3.8947e-10	5.2673e-10	3.7101e-11	8.411e-10	1.0172e-10	-1.2842e-09	2.0902e-11	-7.5132e-10	8.8364e-10	2.5194e-10	5.5018e-10	-4.2635e-10	3.8166e-10	-6.2559e-10	-1.5352e-10	-2.4617e-10
WH1390/Balilla	4.2765	-2.9465	0.54297	-0.92911	4.0147	-0.31444	1.9008	2.9827	2.4812	6.7803	-3.6438	2.3368	1.3046	6.1286	-3.2177	2.033	2.9568	-1.0682e-09	5.124e-10	4.99e-11	-2.006e-10	5.8859e-10	4.1118e-10	1.8219e-10	-1.2928e-10	6.0484e-10	2.1613e-10	3.9978e-10	-2.3152e-10	5.7526e-10	-3.1363e-10	3.8494e-10	-5.1949e-10	2.3829e-10	2.3581e-10	-6.7507e-10	1.5442e-10	1.9051e-10	-6.985e-11	2.5015e-10	4.4883e-10	-8.0886e-10	-8.549e-10	1.0336e-10	1.6765e-10	4.0214e-10	-8.3711e-11	-5.1826e-11	6.1077e-10
WH1390/C418	-15.217	20.831	-0.45989	2.6271	4.8054	1.2767	-2.0348	3.3207	-1.4123	1.9458	-3.5206	-0.23734	0.71622	2.5485	-1.1432	-0.49964	4.1734	-6.6469e-10	-1.4701e-10	9.8418e-10	8.0081e-11	2.1705e-10	1.3007e-10	-3.8255e-10	-1.0387e-09	-9.0368e-10	6.3226e-10	-4.653e-11	7.4536e-11	-6.5089e-10	4.4738e-11	-4.7331e-10	-5.1234e-10	6.7946e-10	-4.7027e-10	3.3959e-10	-7.455e-10	-3.8746e-10	7.7572e-10	2.1555e-10	9.4127e-10	-1.3681e-09	-6.6079e-11	1.9569e-10	6.8066e-10	-1.1045e-11	1.9431e-10	-6.7568e-11	3.1354e-11
WH1390/JR2	8.4323	4.6594	15.444	-3.0259	-0.84763	0.52061	-7.2344	3.3165	-0.47626	2.7735	-2.0708	0.54563	0.27806	2.5916	0.0294	-0.13164	4.1061	7.6955e-10	-7.7356e-10	-5.1491e-10	8.6764e-10	4.018e-10	-6.2416e-10	-2.2929e-10	9.1143e-10	9.1427e-11	-1.8508e-10	6.3341e-10	-4.9689e-10	-3.7102e-10	4.8486e-10	9.9256e-10	7.0327e-10	5.5682e-10	1.0041e-10	-2.0888e-10	-2.7375e-10	2.3083e-10	1.3317e-10	5.7146e-10	-1.4878e-10	-1.8671e-10	-1.7843e-10	2.254e-10	-4.1451e-10	-3.0432e-10	5.5252e-10	-1.3693e-10	-1.6413e-10
WH1390/Liaoxing1	14.998	6.9444	-0.2328	-1.1296	6.2152	3.5937	-1.6976	3.3346	-0.18178	-0.27215	2.9055	3.0326	3.4491	0.31085	-3.9778	-0.6238	4.7458	1.2348e-10	-5.624e-10	-4.383e-10	2.9168e-12	2.4251e-10	1.726e-10	-4.287e-10	6.4584e-10	3.3969e-10	3.5161e-10	-1.6986e-10	-2.9049e-10	-7.0504e-10	-1.3636e-10	-1.8179e-10	8.1385e-10	-1.3093e-10	6.4587e-10	7.4577e-10	2.2009e-10	-8.7925e-11	-2.8503e-10	2.0621e-10	-5.4634e-10	-4.3053e-10	4.6027e-10	8.0586e-10	-1.1781e-09	6.6361e-10	-1.0635e-09	2.4599e-10	-1.5941e-10
WH1390/Mianhui725	-1.9161	-2.6278	6.4404	1.2347	1.7812	5.9395	2.7445	7.446	3.8549	-1.6647	-3.5805	-1.0338	-2.246	0.90977	-2.7458	-0.89314	4.4558	3.1518e-10	5.8041e-11	-2.7048e-10	5.7291e-10	-3.6663e-10	-3.6528e-10	-4.4329e-10	-8.5987e-10	-7.2545e-11	3.9505e-11	4.5555e-10	-1.707e-11	2.5753e-10	2.3991e-10	7.3546e-10	-6.9591e-11	2.6264e-10	-5.5726e-10	5.5378e-10	1.0734e-09	-6.9401e-10	-2.0199e-10	1.066e-10	-7.1476e-10	4.6514e-10	-5.8613e-10	-5.6409e-10	3.9366e-10	3.0516e-10	1.9743e-10	-1.0625e-09	1.1922e-09
WH1390/R4115	0.99906	7.4014	-2.9561	-0.92509	-0.51347	3.0672	-2.2648	2.6097	7.6092	2.4952	-0.14795	4.416	-0.9493	1.6198	2.4192	0.81245	5.104	5.0399e-12	6.9169e-10	3.8573e-11	-9.0031e-11	6.8663e-10	4.3688e-10	6.7655e-10	7.8413e-12	1.3216e-09	-6.6876e-10	7.9512e-10	-3.4469e-10	3.0452e-10	5.9696e-10	9.5851e-11	4.0602e-11	5.6374e-11	2.3555e-10	-1.8639e-10	8.8254e-11	3.7822e-10	1.2082e-09	-4.8085e-10	5.8344e-10	3.4548e-10	4.181e-10	-1.8779e-09	9.9961e-10	3.5018e-10	-3.9339e-10	2.7523e-10	-6.6147e-10
WH1390/R465	3.3683	-5.4968	-2.2259	4.6264	2.6456	7.9443	-4.2883	-2.6384	-1.432	0.50029	-1.9737	-1.0658	-0.092155	4.8815	0.10422	-0.094226	5.0557	-3.5781e-10	2.4007e-10	-1.04e-09	6.1152e-10	-1.2792e-09	5.8501e-10	7.1785e-10	1.042e-09	-6.8352e-10	-1.0285e-10	-3.116e-10	1.9892e-11	1.2179e-09	-3.3186e-10	-2.5344e-10	1.0448e-10	-5.4959e-10	-3.4164e-10	3.9677e-10	-4.757e-11	3.5927e-10	1.2944e-09	-1.2413e-10	5.1421e-10	5.2614e-10	-4.71e-10	-4.0415e-10	-7.274e-10	-4.4538e-10	3.0284e-10	8.0881e-10	2.7209e-10
WH1390/WH1383	10.716	4.3338	-5.2717	-4.5815	-1.0291	-1.2336	-2.441	4.5105	-2.0767	-5.2061	-4.8727	1.9564	-1.0438	3.4189	-1.5814	2.5488	4.7376	8.1307e-11	3.3377e-10	-6.2128e-12	-1.3263e-09	-4.2504e-10	7.6768e-10	4.959e-11	-8.7191e-10	8.6258e-10	-1.8229e-10	-1.3848e-10	7.0035e-10	4.2141e-10	7.0554e-10	-7.5557e-11	-5.6311e-10	-8.5725e-11	-1.265e-10	-1.3451e-10	8.2004e-10	-5.5268e-10	-4.1393e-11	-2.3303e-10	-1.9509e-10	5.4188e-10	2.3511e-10	-4.7284e-10	-9.0053e-10	-1.4457e-11	5.8194e-10	2.7066e-11	1.0398e-10
WH1390/WH1384	12.547	5.8487	-5.0633	-2.9231	-0.93586	1.0831	-2.7563	6.1784	3.2989	2.6081	-1.7971	-5.3224	2.5788	3.6079	-0.21964	-2.3789	3.6764	-1.7518e-11	-4.3925e-10	6.068e-10	-8.1875e-10	-1.0446e-10	-5.872e-11	1.0355e-10	-9.0164e-10	3.5121e-10	-2.129e-10	-1.0069e-09	-4.6136e-10	2.8034e-11	-9.6596e-10	-5.1873e-10	3.4344e-10	3.1882e-10	3.74e-10	6.2625e-10	-8.0391e-10	-1.4696e-10	-2.4918e-10	-7.4823e-10	6.9409e-10	-7.4778e-10	2.8566e-10	-6.3776e-11	2.7558e-10	-3.998e-10	-1.2455e-10	8.516e-11	8.2136e-11
WH1390/WH1392	16.041	8.1269	-0.471	2.8143	6.3804	6.8224	-2.8094	8.8747	-0.85856	1.7244	-3.2175	1.7515	-1.2042	3.036	1.8958	0.93375	1.133	6.182e-10	5.6268e-10	2.8063e-10	-8.6009e-10	6.4381e-10	4.2632e-11	-1.0297e-09	-2.3359e-10	-1.2191e-10	6.4338e-11	-4.9831e-10	3.7783e-10	2.153e-10	-1.3118e-10	5.3575e-11	6.7834e-11	-3.2683e-10	-9.5385e-10	-5.8506e-10	-3.2176e-10	3.6342e-10	-6.4186e-10	-3.9855e-10	1.3456e-10	5.8321e-10	1.4792e-10	5.7822e-10	-5.7271e-10	-6.8109e-10	-1.4631e-10	4.4582e-10	-7.4884e-11
WH1390/Wuyunjing8	11.52	6.9642	3.4257	-6.3726	7.644	0.55233	3.8593	0.7014	-0.77707	1.9999	-0.64704	-2.2002	-2.6127	2.2139	2.2025	0.34575	5.2374	9.1948e-10	-2.7604e-10	-1.5303e-10	3.3439e-10	5.3593e-10	1.5113e-11	2.8391e-10	-1.3304e-11	-1.4975e-10	-1.1961e-10	-1.2788e-10	9.8049e-10	-1.2297e-09	4.0676e-10	-5.6833e-11	-2.1353e-10	-3.3157e-10	-2.14e-10	-4.7715e-11	4.1267e-10	1.6189e-10	-8.904e-10	1.243e-10	-1.6726e-10	-1.9429e-10	5.2493e-10	2.7344e-10	-1.1265e-10	3.3374e-11	-3.4141e-10	-4.0687e-10	-3.4573e-10
WH1390/YB	4.9431	-1.3592	-0.28367	-0.078665	3.6123	-0.84014	-0.24354	3.9495	-0.93519	0.7273	-3.3322	4.6403	-0.51304	3.9408	0.9379	-5.3762	3.9442	-6.0965e-10	-3.5532e-10	4.8896e-10	4.1029e-11	-7.283e-10	-5.8512e-10	5.1114e-10	3.7551e-10	-9.1064e-10	1.0049e-09	7.3928e-10	2.4912e-10	-2.8259e-10	7.7364e-11	-1.9539e-09	6.5665e-10	6.9396e-10	1.0049e-11	-3.3416e-10	1.3979e-10	-5.4338e-10	-1.924e-10	-8.1695e-10	-3.8238e-10	3.3994e-10	5.8788e-11	-1.2477e-10	8.3364e-10	3.2277e-10	2.2558e-10	4.1763e-10	-8.2019e-11
WH1392/110080	16.931	8.8461	-0.44989	0.40629	5.6205	5.6726	-2.0671	-0.71408	2.051	-0.6313	-5.7753	1.2923	-0.84056	-1.2613	1.1368	0.29968	-4.7942	3.1678e-10	4.2104e-10	-4.6374e-10	8.0655e-12	1.2187e-09	7.784e-10	-5.3976e-10	-8.4903e-10	-3.951e-10	-1.9263e-10	-1.9436e-10	-4.6545e-10	-3.8623e-11	4.2645e-10	-1.0185e-10	-1.5417e-10	-1.4577e-10	-3.1628e-10	1.2186e-09	-5.1769e-11	4.1377e-10	2.7894e-10	3.7728e-10	2.6569e-11	1.1309e-10	-2.5986e-10	7.4034e-11	1.366e-10	2.1058e-12	-3.4182e-10	1.716e-10	-8.8442e-10
WH1392/610234	2.9102	-3.7017	0.68838	3.3524	4.5417	3.6914	0.64644	6.4954	-2.3026	-1.7253	-1.9014	0.94328	4.7949	-1.0217	5.613	2.6332	-3.0058	3.2716e-12	1.1586e-09	1.6719e-11	1.0507e-10	2.2805e-10	1.306e-10	9.1299e-10	4.4559e-11	-6.7669e-10	2.8351e-10	1.1374e-09	4.9883e-10	-7.0568e-10	1.38e-10	-3.5203e-10	2.8488e-10	4.0538e-10	4.555e-10	-1.9101e-10	-5.653e-10	-7.4419e-10	-4.0072e-10	-9.9814e-10	-5.8513e-10	2.4159e-11	-1.0602e-09	-4.5538e-10	1.0288e-10	-2.7282e-10	1.6104e-10	4.9056e-10	-1.7514e-11
WH1392/9311K	5.7966	-4.0391	-3.5685	6.3299	8.6862	-0.76104	-6.3689	6.3415	-0.035933	0.16403	1.0463	-0.54131	-4.0598	-1.0157	1.7168	1.6502	-3.4169	-4.733e-10	-1.0623e-09	6.4159e-10	-9.3871e-10	-7.3376e-10	3.7225e-10	4.1046e-10	2.786e-10	2.8659e-10	-5.1813e-10	6.7237e-10	-9.6138e-10	6.0122e-12	1.5e-10	7.2862e-10	-5.906e-10	5.1411e-11	5.7345e-10	-9.7011e-10	2.7048e-10	4.5297e-13	-5.8584e-10	4.3562e-10	-9.6882e-10	-3.4636e-10	-9.8088e-10	-7.2793e-10	-3.1858e-10	2.1146e-10	-9.8187e-11	-1.3012e-10	1.2214e-10
WH1392/Balilla	5.7057	-2.7677	-1.2239	0.47721	3.8109	2.7732	2.1963	4.5572	-0.23501	5.3461	-0.97318	2.8236	-0.29938	4.6624	-0.68837	3.4749	-4.8222	-2.2279e-10	5.8618e-10	1.4737e-09	5.4925e-11	-2.6367e-10	4.9868e-10	-1.66e-11	1.7335e-10	2.9389e-10	1.582e-10	-6.2281e-10	7.735e-10	-6.4403e-10	1.1316e-09	1.4985e-10	-1.0718e-09	7.1746e-11	-4.099e-11	-4.1438e-10	5.7616e-10	3.4552e-10	8.9104e-11	-5.804e-10	-3.659e-10	-7.7219e-10	5.9361e-10	1.5433e-11	-1.1406e-10	-2.2456e-10	4.642e-10	-4.9458e-10	-7.4744e-11
WH1392/C418	-13.788	21.01	-2.2268	4.0334	4.6016	4.3643	-1.7393	4.8952	-4.1285	0.51156	-0.85	0.24945	-0.88774	1.0823	1.3861	0.94226	-3.6056	-6.978e-10	-1.5712e-10	-1.4661e-10	8.0161e-10	1.9338e-10	7.0595e-10	-7.4964e-10	-1.5918e-10	3.8511e-10	3.397e-10	-6.8367e-10	-3.1995e-10	5.944e-10	-4.1809e-10	5.2292e-10	6.0428e-10	6.4189e-10	1.0865e-10	-4.3593e-10	9.623e-11	8.4863e-11	4.3628e-10	4.0751e-10	-1.8893e-10	-2.1845e-11	-1.9769e-10	2.0381e-10	-3.3052e-10	5.6037e-11	6.577e-10	-4.0956e-13	1.0946e-09
WH1392/JR2	9.8615	4.8382	13.677	-1.6195	-1.0514	3.6082	-6.9389	4.8911	-3.1924	1.3392	0.5998	1.0324	-1.3259	1.1254	2.5588	1.3103	-3.6729	3.2415e-10	-3.6915e-10	-9.4686e-10	-6.4449e-10	2.1324e-10	-6.488e-10	-4.6031e-10	-3.4312e-10	-9.1513e-10	3.8887e-10	-3.3528e-10	1.4092e-10	-6.1663e-10	3.3144e-10	-5.0525e-10	-1.4627e-10	-4.3858e-10	-1.2583e-10	2.7638e-10	5.8717e-10	-5.4635e-10	6.8451e-10	2.8944e-10	2.6651e-10	2.4232e-10	6.849e-10	2.9105e-10	8.6171e-10	-6.8017e-11	2.75e-10	7.1939e-10	-4.5836e-10
WH1392/Liaoxing1	16.427	7.1233	-1.9997	0.27675	6.0114	6.6813	-1.4022	4.9091	-2.898	-1.7064	5.5761	3.5193	1.8451	-1.1554	-1.4485	0.8181	-3.0332	9.0991e-10	-5.7366e-10	-1.2203e-09	-4.7584e-10	-1.0516e-10	4.9844e-10	-1.3561e-09	9.7373e-10	5.7723e-10	3.049e-10	2.5548e-10	-8.9208e-11	2.5828e-10	-8.3634e-10	-7.1797e-11	-4.8674e-10	-5.8765e-10	-5.6397e-10	-3.1959e-10	-4.0906e-11	-4.0791e-10	7.9097e-10	-4.1994e-10	2.9475e-10	4.3861e-10	8.7311e-11	-6.4014e-12	1.4792e-10	4.1043e-10	-5.4497e-10	9.285e-11	2.2463e-10
WH1392/Mianhui725	-0.4869	-2.449	4.6735	2.641	1.5774	9.0271	3.04	9.0206	1.1388	-3.0989	-0.90987	-0.54702	-3.85	-0.55646	-0.21642	0.54877	-3.3232	-1.3812e-09	3.2225e-10	4.7074e-10	2.7216e-10	-1.9754e-09	-1.3452e-10	1.537e-10	7.1913e-10	-3.3652e-10	-2.5118e-10	-4.7804e-11	-8.7963e-10	-7.9117e-10	-4.8439e-10	5.4894e-10	7.5446e-10	-1.11e-10	-1.1183e-09	1.908e-10	-5.5828e-11	-3.8098e-11	-4.3091e-10	3.8449e-10	-2.0332e-10	5.8035e-10	8.3684e-10	4.8045e-10	3.2473e-10	-2.8226e-11	-7.4444e-11	-2.3355e-10	-3.3181e-10
WH1392/Qianlijing	9.4556	-0.20607	-5.9071	0.90341	-0.88191	6.5021	-0.69771	6.0458	-6.3803	5.7041	-2.1967	1.6829	-2.4329	-4.2388	1.7652	1.2896	-2.6457	5.0504e-10	5.1022e-10	-4.5908e-10	-4.3161e-10	3.3131e-10	-4.8961e-10	5.9714e-10	-1.5066e-10	2.3086e-10	-5.3323e-11	-5.9294e-10	-1.9355e-11	6.0019e-10	-7.8124e-11	5.3803e-10	-5.1361e-10	-7.1118e-10	1.7093e-10	3.4014e-10	-7.3827e-10	-1.1892e-10	6.6811e-10	-2.9144e-10	-7.2119e-10	-8.6201e-11	3.2739e-10	3.7725e-10	2.7865e-10	-1.5236e-10	-5.4293e-11	-2.4748e-10	2.4319e-10
WH1392/R4115	2.4283	7.5802	-4.723	0.48124	-0.71728	6.1548	-1.9694	4.1843	4.893	1.061	2.5227	4.9028	-2.5533	0.15353	4.9485	2.2544	-2.675	8.8428e-10	7.3958e-10	2.7242e-12	1.8132e-10	5.8618e-10	-5.8404e-10	8.2578e-10	1.4701e-10	1.0026e-09	-4.8721e-10	-1.0189e-10	3.2256e-10	3.6855e-10	3.4038e-11	-1.6507e-10	1e-09	2.7723e-10	5.2514e-10	7.1238e-10	-1.0567e-09	-1.2308e-09	4.2514e-10	7.8134e-10	1.1665e-09	-4.8688e-10	3.0481e-10	8.5201e-11	-8.9206e-10	-4.0841e-10	-6.0964e-10	-2.0305e-10	-2.6841e-10
WH1392/R465	4.7975	-5.318	-3.9928	6.0327	2.4418	11.032	-3.9928	-1.0638	-4.1482	-0.93398	0.69687	-0.57903	-1.6961	3.4152	2.6336	1.3477	-2.7233	-1.6361e-09	4.1882e-10	4.31e-10	5.7561e-10	-9.2524e-10	-1.1212e-09	-9.8603e-11	1.1638e-10	-2.6969e-10	-2.3967e-10	-9.2162e-11	4.9684e-11	-6.2127e-12	1.3717e-10	-5.0359e-10	-6.5668e-10	-2.1501e-11	1.277e-09	9.5187e-10	1.4873e-10	8.0026e-10	-2.6989e-10	2.1381e-10	1.0665e-10	5.2277e-10	5.1149e-10	-1.9584e-10	9.794e-10	7.1414e-10	-4.5346e-10	3.4267e-10	1.2539e-10
WH1392/WH1384	13.976	6.0275	-6.8302	-1.5167	-1.1397	4.1707	-2.4608	7.753	0.58274	1.1739	0.87348	-4.8356	0.97484	2.1417	2.3097	-0.93702	-4.1026	7.7105e-10	1.587e-10	2.5582e-11	-3.6849e-10	1.4505e-10	-2.6939e-10	-1.4913e-10	-9.999e-10	1.2707e-09	6.2875e-10	3.4206e-10	-4.6964e-10	1.0031e-09	-3.876e-10	-5.6495e-10	1.594e-10	-2.9601e-10	1.9362e-10	-1.9544e-10	6.5228e-10	1.5071e-10	8.8143e-11	-1.2438e-09	-1.7419e-10	-6.5859e-10	-5.4566e-10	-1.8646e-10	-1.1667e-12	2.3875e-10	-1.436e-10	4.6772e-10	5.8483e-10
WH1392/WH1390	16.041	8.1269	-0.471	2.8143	6.3804	6.8224	-2.8094	8.8747	-0.85856	1.7244	-3.2175	1.7515	-1.2042	3.036	1.8958	0.93375	1.133	6.182e-10	5.6268e-10	2.8063e-10	-8.6009e-10	6.4381e-10	4.2632e-11	-1.0297e-09	-2.3359e-10	-1.2191e-10	6.4338e-11	-4.9831e-10	3.7783e-10	2.153e-10	-1.3118e-10	5.3575e-11	6.7834e-11	-3.2683e-10	-9.5385e-10	-5.8506e-10	-3.2176e-10	3.6342e-10	-6.4186e-10	-3.9855e-10	1.3456e-10	5.8321e-10	1.4792e-10	5.7822e-10	-5.7271e-10	-6.8109e-10	-1.4631e-10	4.4582e-10	-7.4884e-11
WH1392/WH1394	20.055	10.157	1.1407	14.749	-1.0812	1.7912	2.4425	3.9385	-1.9688	-0.043025	0.51066	0.78315	-1.825	0.95463	2.2969	1.3811	-2.9802	8.9938e-10	-4.3174e-10	4.5676e-10	5.2789e-10	-5.6408e-10	4.7997e-10	2.5771e-10	-9.3546e-10	1.5574e-10	4.6588e-10	1.6311e-11	1.1099e-10	-6.4701e-11	6.493e-10	-1.0049e-11	-1.6403e-10	3.6507e-10	8.1656e-10	-5.6191e-10	-1.0304e-10	3.0233e-10	-1.5741e-10	5.1472e-10	1.422e-09	4.0618e-10	-2.2754e-10	-8.5092e-13	-6.0726e-10	-6.7565e-10	-3.6246e-10	-3.3508e-10	9.998e-11
WH1392/Wuyunjing8	12.949	7.143	1.6588	-4.9662	7.4402	3.6399	4.1548	2.276	-3.4932	0.56559	2.0236	-1.7135	-4.2166	0.74772	4.7319	1.7877	-2.5416	3.7351e-10	-9.7042e-10	-4.8225e-10	1.1216e-09	1.2211e-09	1.5923e-10	6.2388e-11	2.155e-10	-5.5144e-10	-3.3323e-10	8.7574e-10	5.6378e-10	-5.1093e-10	-5.0528e-10	8.0512e-10	-1.5045e-11	-4.8775e-11	-9.3269e-10	-2.4228e-11	5.7826e-10	1.931e-10	-3.2703e-10	6.8566e-11	-5.5303e-10	3.3107e-10	4.4249e-10	-9.5112e-11	4.6886e-10	2.5236e-10	3.2018e-10	5.004e-11	1.1131e-10
WH1392/YB	6.3723	-1.1804	-2.0506	1.3277	3.4085	2.2475	0.051932	5.524	-3.6514	-0.70697	-0.66159	5.1271	-2.117	2.4746	3.4673	-3.9343	-3.8348	-1.1915e-09	-8.5889e-10	-4.3833e-10	1.9767e-10	5.7069e-11	-6.9934e-10	1.2277e-09	8.3584e-10	-6.1291e-10	-3.6758e-10	-4.2931e-10	4.1104e-10	5.0608e-10	1.7901e-10	-9.705e-10	5.5633e-10	2.4201e-10	2.4976e-10	4.8915e-11	-2.572e-10	3.6544e-10	-1.1278e-10	2.9413e-10	-1.0354e-11	-8.8734e-10	-3.6476e-10	-3.7278e-10	-6.3316e-10	3.2015e-10	7.0754e-10	-1.1385e-09	-4.6706e-10
WH1394/110080	19.516	10.697	2.9288	10.934	-1.6373	-2.4462	2.8894	-7.2248	3.6569	-0.96447	-4.7178	-0.16284	0.14256	-1.8765	-0.99144	-0.69482	-1.1284	-2.7385e-10	1.0603e-10	-6.1068e-11	-4.0755e-10	-3.6831e-10	9.3933e-10	-4.3312e-11	-1.4426e-10	-2.3166e-10	1.5378e-09	-2.2354e-12	-4.0827e-10	-4.2837e-10	-5.104e-10	4.7703e-10	-4.3666e-10	-9.6892e-11	-3.8838e-11	3.46e-10	-8.1068e-10	5.7373e-10	-1.2411e-09	2.3435e-10	5.4223e-10	3.9299e-10	4.7606e-10	-4.8862e-10	5.1282e-10	2.8724e-10	3.1853e-10	2.782e-10	4.6781e-10
WH1394/610234	5.4954	-1.8503	4.067	13.881	-2.7161	-4.4273	5.6029	-0.015383	-0.69674	-2.0585	-0.84388	-0.51187	5.778	-1.6369	3.4848	1.6387	0.65996	-4.0151e-11	-1.1091e-09	-1.6878e-11	-1.3038e-09	-2.0798e-10	-5.2369e-10	5.2645e-10	1.077e-10	6.564e-10	-5.9227e-11	-2.6459e-10	-7.2243e-10	-5.8695e-10	3.7696e-10	1.744e-10	3.5984e-10	1.563e-10	-1.9062e-10	8.8197e-10	3.8621e-10	2.3947e-12	6.843e-10	4.5811e-10	-8.3119e-10	-4.0629e-10	-6.7261e-10	-8.0374e-10	2.058e-10	-9.5676e-11	2.2262e-10	7.2346e-10	-8.5842e-10
WH1394/9311K	8.3819	-2.1877	-0.18991	16.858	1.4284	-8.8798	-1.4125	-0.16925	1.57	-0.16914	2.1038	-1.9965	-3.0767	-1.6308	-0.41142	0.65567	0.24888	-9.1466e-10	5.2789e-10	-7.6175e-10	4.9237e-10	1.8743e-10	4.0324e-10	5.371e-10	-8.0441e-10	3.3356e-10	-1.5144e-10	-1.3375e-10	2.8187e-11	5.9303e-11	-9.5062e-10	2.7984e-10	-1.1356e-09	1.1309e-09	-9.9447e-10	-1.1534e-10	4.5372e-10	-9.7196e-10	8.1106e-10	1.8462e-10	-3.6448e-10	2.9799e-10	1.1906e-09	-1.2941e-10	-2.1184e-10	3.3609e-10	7.032e-10	3.5026e-10	-7.6589e-11
WH1394/Balilla	8.291	-0.91634	2.1547	11.005	-3.4469	-5.3456	7.1527	-1.9535	1.3709	5.0129	0.084314	1.3684	0.68374	4.0472	-2.8166	2.4804	-1.1564	2.4501e-10	4.5359e-10	7.7805e-11	-5.733e-10	4.7047e-10	-5.6911e-10	1.0658e-09	8.1489e-10	-7.0641e-10	-1.2683e-09	-1.4988e-10	-1.9219e-10	1.1692e-11	-1.2998e-10	3.8231e-10	-8.3191e-10	6.6112e-11	-1.5251e-10	2.2228e-10	6.3058e-10	1.3246e-10	-4.7388e-10	-2.5491e-10	9.1506e-10	-8.6082e-10	-7.4316e-11	5.2383e-10	-1.4644e-10	-1.8198e-10	-1.3402e-11	3.7492e-10	9.7697e-10
WH1394/C418	-11.202	22.861	1.1519	14.562	-2.6562	-3.7544	3.2171	-1.6155	-2.5226	0.17838	0.2075	-1.2057	0.095384	0.4671	-0.74212	-0.052249	0.060163	2.0112e-10	1.7195e-10	6.1139e-10	-1.6561e-10	6.3514e-10	-2.8848e-10	-7.2597e-10	-4.1897e-10	-8.2901e-10	-3.7109e-10	1.2089e-09	9.71e-11	6.2883e-10	-3.5887e-10	-5.2866e-10	2.5267e-10	-3.1921e-10	1.0968e-10	-6.7046e-10	-1.5181e-10	1.2917e-09	-1.0784e-11	7.8458e-10	-2.9053e-10	3.6129e-10	2.2049e-10	-6.9381e-10	7.9846e-10	5.7121e-11	-1.3664e-09	-7.7786e-11	6.5842e-10
WH1394/JR2	12.447	6.6896	17.056	8.9087	-8.3093	-4.5105	-1.9825	-1.6197	-1.5865	1.006	1.6573	-0.42273	-0.34278	0.51021	0.43052	0.31575	-0.0071996	-9.4121e-10	-6.8837e-10	2.134e-10	6.6237e-10	-7.4214e-10	2.6263e-10	-4.2689e-10	-6.6593e-10	-1.1259e-10	5.8467e-10	3.3471e-10	-3.6345e-10	7.6831e-10	9.8035e-10	8.0371e-10	8.2934e-10	-1.4535e-09	-5.4346e-10	4.7822e-10	-2.801e-10	-8.6651e-10	3.2114e-10	-6.4039e-10	-7.0466e-10	2.9854e-10	-4.866e-10	1.9944e-10	5.8279e-10	4.022e-10	-4.812e-10	-9.3492e-10	-3.9464e-10
WH1394/Liaoxing1	19.012	8.9746	1.3789	10.805	-1.2464	-1.4375	3.5543	-1.6016	-1.2921	-2.0396	6.6336	2.0642	2.8282	-1.7705	-3.5767	-0.17641	0.6325	2.0689e-10	-7.3013e-10	5.551e-10	2.9756e-10	5.4632e-10	-2.305e-10	-1.4256e-10	-2.6419e-10	3.0107e-10	-2e-10	-4.0184e-10	-9.0022e-10	-4.5659e-10	-3.1635e-10	-7.203e-10	6.3234e-10	4.6083e-11	4.0052e-11	-5.2955e-10	1.4886e-09	-4.9218e-11	4.2745e-11	-7.9038e-10	3.7078e-10	3.7364e-11	1.3968e-10	-5.6644e-11	-1.4159e-10	-3.0656e-10	1.4182e-11	-1.2357e-09	1.0156e-10
WH1394/Mianhui725	2.0984	-0.59758	8.0522	13.169	-5.6804	0.90834	7.9964	2.5098	2.7447	-3.4321	0.14763	-2.0022	-2.8669	-1.1716	-2.3447	-0.44574	0.3425	-1.55e-09	-7.7684e-10	2.9744e-11	3.2221e-10	7.6227e-10	3.2435e-10	7.9377e-12	-1.0799e-10	-1.8263e-10	-1.325e-10	6.5895e-10	9.4403e-10	8.5312e-10	7.4371e-10	1.9529e-10	-2.9614e-10	1.0738e-09	1.0927e-10	6.6397e-10	-9.6947e-10	3.641e-11	-1.5157e-11	-3.5846e-10	-6.7027e-10	-4.4708e-10	3.5773e-10	-3.9538e-11	-3.7274e-10	1.7168e-10	-4.5783e-10	1.1035e-10	-1.0032e-10
WH1394/Qianlijing	12.041	1.6453	-2.5285	11.432	-8.1397	-1.6167	4.2587	-0.465	-4.7744	5.3709	-1.1392	0.22776	-1.4498	-4.854	-0.36301	0.29511	1.0201	1.0679e-09	4.321e-10	-1.2873e-10	-1.0276e-09	-4.895e-10	-6.768e-11	2.3619e-10	6.7816e-11	6.0332e-10	-6.9524e-10	-4.4132e-11	1.8451e-10	5.0584e-11	7.7596e-10	-5.8524e-10	-4.3976e-11	1.4628e-10	7.2226e-11	8.0443e-10	4.5924e-10	3.722e-10	-9.679e-11	4.8991e-11	4.1718e-10	1.3367e-09	-4.0785e-10	6.7448e-10	1.0598e-09	-4.7432e-11	1.3354e-09	-9.8325e-12	-4.5869e-10
WH1394/R4115	5.0135	9.4316	-1.3444	11.009	-7.9751	-1.964	2.9871	-2.3265	6.4989	0.72778	3.5802	3.4476	-1.5701	-0.46163	2.8203	1.2598	0.99077	-2.8396e-10	1.5285e-09	5.2608e-10	3.6177e-10	2.571e-10	-1.8603e-10	-2.0951e-10	5.7648e-10	-2.2679e-10	-1.4344e-11	3.8924e-10	-5.6623e-11	-1.1343e-10	3.179e-10	7.2733e-10	-3.9868e-10	-2.072e-11	-8.0605e-10	8.8654e-11	-2.6234e-11	4.9933e-10	-8.5216e-11	-1.2271e-09	4.2272e-10	4.1745e-11	-3.4073e-10	1.1582e-09	-3.9756e-10	7.3735e-10	6.3223e-10	-7.9398e-11	-2.5448e-10
WH1394/R465	7.3827	-3.4666	-0.61418	16.561	-4.816	2.9132	0.96358	-7.5745	-2.5423	-1.2672	1.7544	-2.0342	-0.71299	2.8001	0.50534	0.35317	0.94245	7.637e-11	2.3779e-10	-1.3819e-09	-5.4343e-11	5.2342e-10	-4.389e-10	-2.5167e-11	1.4045e-10	5.8927e-10	7.7819e-10	-9.8364e-10	-1.2523e-09	1.3447e-10	-7.2188e-10	4.7695e-10	-1.5701e-10	-6.8936e-10	3.1242e-10	-1.4747e-10	6.7591e-10	-3.0382e-10	-3.2623e-10	8.6934e-10	-7.4195e-10	-1.1702e-10	-4.1375e-10	-5.3592e-10	-4.0066e-12	-6.8675e-10	3.7905e-10	9.6472e-11	1.1863e-10
WH1394/WH1383	14.73	6.364	-3.66	7.3531	-8.4908	-6.2648	2.8109	-0.42574	-3.1869	-6.9736	-1.1446	0.98809	-1.6646	1.3375	-1.1803	2.9962	0.62435	1.1327e-09	-1.1333e-10	-3.5078e-10	5.3167e-11	-3.0946e-11	-3.9983e-10	-2.8765e-11	6.2355e-11	-6.8491e-10	-3.4012e-10	-1.4241e-11	2.2609e-10	-3.1541e-10	1.9164e-10	-6.3663e-10	4.7595e-10	-1.175e-10	4.8674e-10	-7.4484e-10	-1.0836e-09	-9.2256e-10	-3.1871e-10	-3.9025e-10	6.353e-11	2.266e-10	3.2729e-10	-6.9067e-10	-8.9074e-10	-2.8616e-11	-4.4484e-11	-1.4573e-10	7.0474e-10
WH1394/WH1384	16.561	7.8789	-3.4515	9.0115	-8.3975	-3.948	2.4956	1.2422	2.1886	0.84068	1.931	-6.2908	1.958	1.5265	0.18148	-1.9315	-0.43683	-7.9067e-11	4.692e-10	1.783e-10	-1.1464e-09	2.4015e-10	6.4735e-10	-5.2783e-10	5.5034e-10	-9.3604e-10	-6.2287e-10	-6.7077e-10	8.8062e-10	-3.3522e-10	-8.4847e-10	-7.4878e-10	-1.2139e-10	-1.7647e-10	5.0643e-10	1.3335e-10	3.7381e-11	-4.565e-11	3.4482e-10	-1.0183e-10	-8.0298e-10	-2.6963e-10	3.606e-10	2.9847e-10	-5.891e-11	-4.6019e-10	-4.7256e-10	-1.8523e-10	-5.1642e-10
WH1394/WH1390	18.626	9.9783	2.9076	13.343	-0.87744	-1.2964	2.147	2.3639	0.74733	1.3912	-2.16	0.29635	-0.22104	2.4209	-0.23247	-0.06076	4.7988	4.8654e-10	1.2273e-10	3.4733e-10	4.0985e-10	-4.5909e-11	1.9136e-10	2.8737e-10	-4.6458e-12	2.3955e-10	8.1647e-11	4.9675e-11	-8.4326e-10	-8.3857e-10	-4.287e-10	-9.1144e-11	3.7214e-10	2.1998e-10	9.237e-11	9.3461e-10	1.3607e-10	4.2861e-10	9.5354e-10	2.4254e-10	3.1657e-10	4.0422e-10	-9.4275e-10	5.1194e-10	7.1059e-10	3.8875e-10	-8.4391e-10	2.1857e-10	2.0515e-10
WH1394/WH1392	20.055	10.157	1.1407	14.749	-1.0812	1.7912	2.4425	3.9385	-1.9688	-0.043025	0.51066	0.78315	-1.825	0.95463	2.2969	1.3811	-2.9802	8.9938e-10	-4.3174e-10	4.5676e-10	5.2789e-10	-5.6408e-10	4.7997e-10	2.5771e-10	-9.3546e-10	1.5574e-10	4.6588e-10	1.6311e-11	1.1099e-10	-6.4701e-11	6.493e-10	-1.0049e-11	-1.6403e-10	3.6507e-10	8.1656e-10	-5.6191e-10	-1.0304e-10	3.0233e-10	-1.5741e-10	5.1472e-10	1.422e-09	4.0618e-10	-2.2754e-10	-8.5092e-13	-6.0726e-10	-6.7565e-10	-3.6246e-10	-3.3508e-10	9.998e-11
WH1394/Wuyunjing8	15.534	8.9944	5.0374	5.562	0.18234	-4.4788	9.1112	-4.2348	-1.8873	0.23242	3.0811	-3.1686	-3.2335	0.13256	2.6036	0.79314	1.1242	-7.3911e-11	-7.8266e-10	1.1439e-09	1.1677e-09	-9.3043e-10	1.2895e-10	-3.4795e-10	1.6344e-10	4.2994e-10	-8.9056e-11	-5.49e-10	1.5081e-09	4.6513e-10	2.319e-10	7.2035e-10	7.4109e-10	-6.3107e-10	7.5104e-11	-9.4433e-10	-6.4531e-10	-2.7108e-10	-3.385e-11	-1.2987e-11	3.6579e-10	-5.48e-11	-9.1893e-11	-1.7503e-10	-7.6679e-10	1.3864e-10	8.4311e-11	5.1394e-10	-1.5197e-10
WH1394/YB	8.9576	0.67096	1.3281	11.856	-3.8493	-5.8713	5.0084	-0.98673	-2.0455	-1.0401	0.39591	3.6719	-1.1339	1.8594	1.339	-4.9288	-0.16908	8.4093e-11	6.4376e-10	-1.265e-09	5.8864e-10	-2.6593e-10	-5.7727e-10	-2.9691e-10	8.6008e-10	7.2095e-10	5.3675e-10	5.8113e-10	3.3748e-10	-2.5148e-10	-2.1679e-10	-9.62e-10	1.0809e-10	4.1024e-10	1.5129e-10	-3.7228e-10	-1.2939e-10	5.9027e-12	7.8246e-11	5.6033e-10	-2.7148e-10	-1.4458e-09	1.142e-10	5.0388e-10	8.2856e-11	1.5815e-10	-6.9292e-11	4.4681e-10	-4.1914e-10
Wuyunjing8/110080	12.41	7.6833	3.4468	-8.7806	6.8841	-0.59749	4.6017	-8.8874	2.1325	-0.35585	-3.2049	-2.6594	-2.2491	-2.0834	1.4435	-0.28831	-0.68973	8.7578e-10	1.0486e-10	-6.7618e-10	-3.0131e-10	5.4204e-10	6.001e-10	5.2882e-10	6.9895e-10	1.3855e-10	-3.9239e-10	1.2321e-10	-1.3877e-10	4.8924e-10	3.928e-10	9.3915e-10	1.9192e-10	-2.0209e-10	2.3845e-10	1.0443e-09	1.8842e-10	8.4678e-10	7.9702e-11	-5.2618e-10	1.8175e-10	-9.5318e-10	-2.1791e-10	-6.4971e-11	7.7938e-11	-1.5816e-10	-6.8845e-11	-7.456e-10	1.5577e-10
Wuyunjing8/610234	-1.6108	-4.8645	4.5851	-5.8345	5.8053	-2.5786	7.3151	-1.6779	-2.2211	-1.4498	0.66904	-3.0085	3.3864	-1.8438	5.9197	2.0452	1.0986	1.621e-10	1.0097e-09	2.2158e-10	5.9163e-12	-1.8106e-10	3.8682e-10	-1.1877e-09	-2.602e-10	-9.6764e-10	3.8475e-10	-1.6635e-10	-8.6991e-10	1.5329e-10	-7.712e-10	7.2999e-10	5.0964e-11	1.2906e-09	4.9314e-10	-5.8496e-10	-5.5309e-10	-6.7646e-10	9.1223e-11	-4.4153e-10	3.1471e-10	5.76e-10	-1.2484e-09	-4.1665e-10	7.5157e-10	-1.153e-10	2.1869e-10	-1.2137e-10	-5.1633e-10
Wuyunjing8/9311K	1.2756	-5.2019	0.32813	-2.857	9.9498	-7.0311	0.29976	-1.8318	0.045562	0.43948	3.6168	-4.4931	-5.4683	-1.8377	2.0235	1.0622	0.68756	-1.6456e-10	-7.9625e-11	1.3949e-10	-1.0084e-09	-6.4538e-11	-6.7177e-10	8.53e-10	-6.1169e-10	-1.0819e-10	-6.5654e-10	4.3397e-10	-1.4402e-10	6.6333e-10	-4.0467e-10	-8.295e-10	1.0893e-09	-1.2805e-10	-1.0194e-10	-4.2291e-10	-4.0616e-10	-5.1442e-10	8.3926e-11	9.8573e-10	1.1549e-09	4.0224e-10	-1.0301e-09	-3.2315e-10	2.8973e-10	-2.9229e-10	-4.7004e-10	4.7307e-10	1.2161e-10
Wuyunjing8/Balilla	1.1847	-3.9305	2.6728	-8.7097	5.0745	-3.4969	8.865	-3.6161	-0.15352	5.6215	1.5972	-1.1282	-1.7079	3.8403	-0.38164	2.8869	-0.71773	-1.512e-09	-2.3807e-11	-3.6639e-10	2.0539e-10	-3.1919e-10	-1.8418e-10	2.8665e-10	-1.2897e-09	5.8173e-10	-4.6818e-10	-2.8751e-10	1.0953e-10	1.8016e-10	1.3041e-10	-1.2498e-09	4.9954e-10	-1.1765e-10	-4.535e-10	-2.586e-10	-2.7637e-10	3.0636e-10	-6.5053e-10	5.4819e-10	-4.1316e-10	4.7185e-10	1.139e-09	5.1875e-10	2.3756e-13	-2.2122e-10	3.4996e-10	1.4573e-10	5.3815e-10
Wuyunjing8/C418	-18.309	19.847	1.6699	-5.1535	5.8652	-1.9057	4.9294	-3.2781	-4.047	0.787	1.7204	-3.7023	-2.2963	0.26019	1.6928	0.35426	0.49884	4.6784e-12	3.9687e-10	-5.6286e-11	7.3075e-10	7.0459e-10	-1.0335e-10	5.3944e-10	-3.0149e-10	3.1371e-10	7.4327e-10	1.9823e-12	-4.4262e-10	3.8846e-10	-6.875e-10	1.6159e-10	-1.4481e-10	-8.079e-10	1.342e-09	2.5348e-10	1.0734e-09	-3.8256e-10	1.271e-10	-2.0923e-10	2.3394e-10	-2.6648e-10	9.7731e-11	4.108e-12	-1.34e-10	1.1186e-10	8.2016e-10	-9.2823e-12	-7.8916e-10
Wuyunjing8/JR2	5.3405	3.6754	17.574	-10.806	0.21215	-2.6618	-0.27021	-3.2822	-3.1109	1.6146	3.1702	-2.9193	-2.7344	0.3033	2.8655	0.72226	0.43148	1.2896e-10	5.2608e-10	-4.0674e-10	-7.379e-10	4.0757e-11	5.6541e-11	-2.6332e-10	3.6148e-10	-1.9464e-10	-2.3304e-10	-4.9334e-10	4.4759e-10	-2.6462e-11	1.0561e-09	-1.816e-10	-1.7243e-10	1.5612e-10	-3.8481e-10	2.0187e-10	-2.376e-10	2.1461e-10	-1.5426e-10	-2.3924e-10	2.7371e-10	5.4316e-11	3.3847e-10	2.3664e-10	-5.1233e-10	-7.417e-10	2.8725e-10	2.5022e-10	2.5154e-10
Wuyunjing8/Liaoxing1	11.906	5.9605	1.897	-8.9101	7.275	0.41121	5.2665	-3.2642	-2.8165	-1.431	8.1466	-0.43239	0.43658	-1.9775	-1.1417	0.2301	1.0712	6.7023e-10	-6.5221e-10	6.8814e-11	-1.0176e-10	-3.7326e-10	3.8009e-10	-5.4131e-11	-5.5047e-10	2.8848e-10	4.3178e-10	1.3531e-09	6.7218e-11	2.0437e-10	8.3158e-11	-6.1621e-10	-1.0635e-09	6.467e-10	-1.7187e-09	3.3948e-10	-3.6368e-10	2.0133e-10	1.0129e-09	5.3746e-10	-1.8466e-10	2.1591e-10	2.5062e-10	-1.892e-10	6.2969e-11	5.0603e-10	5.1648e-10	2.0403e-10	-9.9051e-11
Wuyunjing8/Mianhui725	-5.0079	-3.6117	8.5702	-6.5458	2.841	2.757	9.7087	0.84729	1.2203	-2.8235	1.6605	-4.4988	-5.2585	-1.3785	0.090303	-0.039234	0.78118	-6.4158e-10	1.8641e-09	-2.8258e-10	-1.2845e-09	-7.7204e-10	2.3654e-11	-1.9348e-10	1.3366e-09	8.7853e-10	3.6013e-10	-1.9513e-10	-6.9779e-10	-1.3872e-11	1.6297e-10	-3.4338e-10	-1.4474e-10	-2.7398e-10	3.55e-10	-5.223e-10	4.9529e-10	-9.2632e-10	-8.3454e-11	-3.4835e-10	2.2126e-10	-5.9309e-10	5.9543e-10	8.3619e-11	7.5022e-10	-1.5889e-10	-3.979e-11	-7.7221e-10	3.7596e-10
Wuyunjing8/Qianlijing	4.9346	-1.3688	-2.0104	-8.2835	0.38167	0.23204	5.971	-2.1275	-6.2988	5.9795	0.37368	-2.2688	-3.8414	-5.0609	2.072	0.70162	1.4588	2.0947e-10	-4.3882e-10	5.5741e-12	5.1954e-10	9.7923e-10	-9.8162e-10	3.556e-10	-6.2161e-10	-5.6598e-10	1.7405e-10	3.1515e-10	7.296e-10	1.4804e-11	1.3786e-10	4.6277e-10	-5.5455e-10	-5.6671e-10	-2.5718e-10	3.7728e-10	1.5915e-10	-1.5511e-10	-4.0275e-10	-2.0859e-10	1.419e-10	-1.2228e-10	-1.1502e-10	-4.7819e-10	-5.1102e-11	1.1993e-10	-2.6416e-10	-9.8603e-11	-1.0292e-09
Wuyunjing8/R4115	-2.0928	6.4175	-0.82633	-8.7056	0.54631	-0.11527	4.6993	-3.989	4.9745	1.3364	5.0931	0.95102	-3.9618	-0.66854	5.2553	1.6664	1.4294	-5.0532e-10	-4.2876e-10	5.8283e-10	-7.3966e-10	-7.1956e-10	1.2149e-09	6.1587e-10	8.0684e-12	-7.4912e-10	-2.4552e-10	-4.3784e-11	-2.0312e-10	-1.7278e-10	2.4912e-11	4.4139e-10	5.7106e-10	-2.6601e-10	8.8683e-10	-4.5422e-10	1.619e-11	3.9528e-12	5.5943e-11	-1.8361e-10	-3.7296e-10	5.996e-10	-5.2103e-10	8.799e-10	-7.1657e-10	-6.5072e-10	-2.7912e-10	2.1258e-10	-1.5837e-10
Wuyunjing8/R465	0.27644	-6.4807	-0.09615	-3.1542	3.7054	4.7619	2.6759	-9.2371	-4.0667	-0.65854	3.2673	-4.5308	-3.1046	2.5932	2.9403	0.75968	1.3811	-2.5011e-10	1.3129e-09	4.2724e-10	-5.0412e-10	-3.1028e-10	-6.5149e-10	-3.5273e-13	1.1743e-10	-2.8748e-10	-2.3615e-10	-2.4123e-10	-1.2979e-09	-4.9358e-10	5.7935e-10	-3.7621e-10	-7.0962e-10	6.9074e-10	-2.698e-11	1.8958e-11	-6.9443e-10	8.4262e-10	6.9124e-10	-7.8672e-11	-7.7617e-10	-1.0763e-09	5.5324e-10	-9.611e-10	-2.2038e-10	5.6434e-10	-4.899e-10	-6.762e-10	-5.1254e-10
Wuyunjing8/WH1383	7.6239	3.3498	-3.1419	-12.362	0.030653	-4.4161	4.5232	-2.0883	-4.7113	-6.3649	0.3683	-1.5085	-4.0563	1.1306	1.2547	3.4027	1.063	5.3966e-10	-6.2585e-10	3.7741e-11	-1.1382e-10	4.0065e-10	-4.0348e-10	-9.3139e-11	5.5091e-10	8.0935e-10	-2.2694e-10	-3.8845e-10	3.6208e-10	5.9326e-11	-5.6432e-10	-6.9341e-12	4.8493e-10	8.5042e-10	-3.6368e-10	5.3783e-10	2.3897e-10	-9.2913e-11	-1.81e-10	7.0573e-10	-4.2315e-10	-4.3347e-11	-2.947e-10	1.0366e-09	8.8745e-10	6.8325e-10	-4.6947e-10	5.1191e-10	3.5291e-10
Wuyunjing8/WH1384	9.4548	4.8647	-2.9335	-10.704	0.12392	-2.0993	4.2079	-0.4203	0.66423	1.4493	3.4439	-8.7874	-0.43369	1.3196	2.6165	-1.525	0.0018462	2.9051e-11	4.3186e-11	-4.198e-10	1.6389e-09	-9.2156e-10	1.9115e-10	-1.1345e-09	1.7008e-10	2.739e-10	2.8211e-10	6.2686e-10	-3.9605e-10	-5.4811e-11	3.225e-11	-5.3363e-10	-2.1475e-10	-2.5784e-10	4.6259e-10	6.2046e-10	-1.721e-10	3.5875e-10	6.3915e-10	-6.8693e-12	7.1429e-11	-1.4983e-10	-8.3119e-11	4.3498e-10	-5.0997e-10	-1.6271e-10	1.8117e-10	-2.1436e-10	1.063e-09
Wuyunjing8/WH1390	11.52	6.9642	3.4257	-6.3726	7.644	0.55233	3.8593	0.7014	-0.77707	1.9999	-0.64704	-2.2002	-2.6127	2.2139	2.2025	0.34575	5.2374	9.1948e-10	-2.7604e-10	-1.5303e-10	3.3439e-10	5.3593e-10	1.5113e-11	2.8391e-10	-1.3304e-11	-1.4975e-10	-1.1961e-10	-1.2788e-10	9.8049e-10	-1.2297e-09	4.0676e-10	-5.6833e-11	-2.1353e-10	-3.3157e-10	-2.14e-10	-4.7715e-11	4.1267e-10	1.6189e-10	-8.904e-10	1.243e-10	-1.6726e-10	-1.9429e-10	5.2493e-10	2.7344e-10	-1.1265e-10	3.3374e-11	-3.4141e-10	-4.0687e-10	-3.4573e-10
Wuyunjing8/WH1392	12.949	7.143	1.6588	-4.9662	7.4402	3.6399	4.1548	2.276	-3.4932	0.56559	2.0236	-1.7135	-4.2166	0.74772	4.7319	1.7877	-2.5416	3.7351e-10	-9.7042e-10	-4.8225e-10	1.1216e-09	1.2211e-09	1.5923e-10	6.2388e-11	2.155e-10	-5.5144e-10	-3.3323e-10	8.7574e-10	5.6378e-10	-5.1093e-10	-5.0528e-10	8.0512e-10	-1.5045e-11	-4.8775e-11	-9.3269e-10	-2.4228e-11	5.7826e-10	1.931e-10	-3.2703e-10	6.8566e-11	-5.5303e-10	3.3107e-10	4.4249e-10	-9.5112e-11	4.6886e-10	2.5236e-10	3.2018e-10	5.004e-11	1.1131e-10
Wuyunjing8/WH1394	15.534	8.9944	5.0374	5.562	0.18234	-4.4788	9.1112	-4.2348	-1.8873	0.23242	3.0811	-3.1686	-3.2335	0.13256	2.6036	0.79314	1.1242	-7.3911e-11	-7.8266e-10	1.1439e-09	1.1677e-09	-9.3043e-10	1.2895e-10	-3.4795e-10	1.6344e-10	4.2994e-10	-8.9056e-11	-5.49e-10	1.5081e-09	4.6513e-10	2.319e-10	7.2035e-10	7.4109e-10	-6.3107e-10	7.5104e-11	-9.4433e-10	-6.4531e-10	-2.7108e-10	-3.385e-11	-1.2987e-11	3.6579e-10	-5.48e-11	-9.1893e-11	-1.7503e-10	-7.6679e-10	1.3864e-10	8.4311e-11	5.1394e-10	-1.5197e-10
Wuyunjing8/YB	1.8513	-2.3432	1.8461	-7.8592	4.6721	-4.0226	6.7206	-2.6493	-3.5699	-0.43152	1.9088	1.1753	-3.5255	1.6525	3.774	-4.5223	0.2696	-7.0098e-10	-7.1652e-10	1.272e-11	-1.3017e-09	1.8793e-10	-1.3237e-10	-3.8279e-10	2.0672e-10	-2.3725e-10	5.0804e-10	-1.484e-09	-3.5439e-10	-1.2921e-10	2.2254e-10	-1.5711e-10	-4.8202e-10	7.5124e-11	4.0789e-10	-3.3495e-11	6.7575e-11	-3.2397e-12	-1.3503e-10	-8.3434e-10	6.7795e-11	8.2973e-10	-1.7056e-10	-6.4631e-10	-5.2135e-10	-2.7968e-10	-2.1184e-10	8.0807e-10	7.5789e-10
YB/110080	5.8337	-0.64012	-0.26256	-2.4867	2.8525	-1.99	0.49883	-5.6393	1.9744	-1.6284	-5.89	4.1811	-0.14944	-0.35652	0.17893	-6.0103	-1.983	2.1704e-11	-5.6821e-11	1.1967e-09	-1.461e-10	-3.5653e-11	-2.9628e-10	7.237e-10	1.1212e-09	-1.0495e-09	-2.9253e-10	3.0622e-10	-3.5212e-10	5.3859e-10	-1.8718e-10	-3.8056e-10	-6.7844e-10	1.5302e-10	-2.3008e-12	4.8592e-10	9.045e-11	-1.372e-09	4.1016e-10	-5.3802e-10	3.9571e-10	1.3919e-09	2.3992e-10	-3.907e-10	-1.013e-09	1.9769e-10	2.446e-10	-5.5815e-10	2.3712e-10
YB/610234	-8.1873	-13.188	0.87571	0.45945	1.7736	-3.9711	3.2123	1.5702	-2.3793	-2.7224	-2.0161	3.8321	5.486	-0.11694	4.6551	-3.6767	-0.19462	1.0592e-10	5.041e-12	2.0696e-09	5.7061e-10	5.4568e-10	-1.0687e-09	-1.7898e-10	-3.8237e-10	1.212e-09	5.72e-10	-3.4721e-10	-1.3516e-10	7.0433e-10	-1.0394e-10	-2.9715e-10	-6.1353e-10	-1.0552e-09	-7.3521e-10	1.4221e-10	5.4935e-10	7.8476e-11	5.96e-10	-1.5442e-10	-7.7145e-10	1.9005e-10	5.04e-10	-3.4846e-10	-4.3305e-10	-2.1663e-10	-2.9221e-10	1.9793e-10	3.506e-10
YB/9311K	-5.3009	-13.525	-3.3812	3.4369	5.9181	-8.4236	-3.8031	1.4163	-0.11255	-0.83308	0.93159	2.3475	-3.3687	-0.11087	0.75895	-4.6598	-0.6057	1.746e-09	1.1208e-10	4.8792e-11	7.5778e-10	-7.8046e-10	1.1194e-09	2.4195e-11	3.1156e-10	4.0907e-10	1.0576e-10	-8.2931e-10	-2.9588e-10	2.428e-12	5.5572e-10	-3.3696e-10	-1.0071e-10	-3.5259e-10	1.0034e-10	-9.4674e-10	4.0209e-11	4.8337e-10	-4.1558e-10	6.1263e-10	-1.671e-10	-3.9022e-10	-1.0731e-11	-2.2355e-10	4.9958e-10	4.0944e-10	7.3393e-10	-1.022e-11	2.8223e-11
YB/Balilla	-5.3917	-12.254	-1.0366	-2.4158	1.0428	-4.8894	4.7622	-0.36801	-0.31163	4.349	-1.0879	5.7124	0.39173	5.5672	-1.6462	-2.835	-2.011	5.8041e-10	7.6131e-10	-6.1102e-10	2.2224e-10	-5.8168e-10	-5.2719e-10	-7.3222e-10	-2.607e-10	8.5563e-10	1.8372e-10	9.4352e-10	1.4751e-09	-2.7053e-10	-1.2957e-09	4.0905e-10	-1.3196e-10	3.0469e-10	-3.6619e-10	4.7e-10	-5.9948e-10	2.9757e-10	-1.67e-10	1.813e-10	-4.0701e-10	8.2996e-10	-1.1673e-09	-1.3434e-10	1.6201e-10	3.8827e-10	-2.6769e-10	2.4136e-10	-1.1196e-09
YB/C418	-24.885	11.524	-2.0394	1.1404	1.8335	-3.2982	0.82654	-0.029998	-4.2051	-0.48556	-0.96474	3.1382	-0.19662	1.9871	0.42825	-5.3677	-0.79442	1.5958e-09	1.0612e-10	-4.1651e-10	-3.1152e-10	-1.2954e-09	1.3341e-09	8.9471e-10	2.0528e-10	-1.2795e-10	-6.725e-11	-1.3909e-10	-1.4239e-10	6.4262e-11	-6.5652e-10	7.2718e-10	-2.4555e-10	-5.621e-11	-4.3332e-11	8.0839e-10	-5.1117e-10	2.0402e-10	1.1962e-10	-3.8802e-10	-5.4474e-10	-6.0948e-10	6.1119e-10	4.3078e-10	-1.1042e-10	6.9256e-10	-2.2012e-10	-3.4633e-10	3.4504e-10
YB/JR2	-1.2359	-4.648	13.864	-4.5125	-3.8195	-4.0543	-4.373	-0.034164	-3.2691	0.34208	0.48505	3.9212	-0.63478	2.0302	1.6009	-4.9997	-0.86178	1.6844e-10	3.7752e-10	-3.1847e-10	-3.5449e-10	3.2723e-10	1.8799e-10	8.2056e-11	-4.9855e-11	1.1528e-09	-6.3213e-10	-7.1083e-10	8.3509e-11	-7.6172e-10	-7.1168e-10	3.9793e-10	-5.5482e-10	1.2128e-09	8.9116e-10	5.0645e-10	-7.7653e-10	-5.5377e-10	-3.1449e-10	-5.7509e-10	9.8301e-11	-9.267e-11	-2.9375e-10	-3.4063e-11	2.4437e-10	-1.1946e-09	-3.6128e-10	-8.1826e-11	-6.0551e-10
YB/Liaoxing1	5.3297	-2.3629	-1.8124	-2.6162	3.2434	-0.98126	1.1637	-0.016107	-2.9746	-2.7035	5.4614	6.4081	2.5362	-0.25058	-2.4063	-5.4918	-0.22208	-9.0635e-10	7.5999e-11	7.7758e-10	-3.3174e-10	1.4877e-10	1.9264e-10	1.3503e-11	-5.0167e-10	5.0308e-10	-1.908e-11	5.8489e-11	-3.0024e-10	-2.6873e-10	8.254e-10	8.2873e-10	5.3736e-10	-3.3132e-11	1.0117e-09	1.2644e-10	-1.1778e-10	2.1755e-10	5.412e-11	1.1281e-09	-8.9417e-11	8.1913e-10	5.9837e-11	5.176e-10	9.3118e-10	-4.8786e-10	7.4471e-10	2.1786e-10	1.7011e-10
YB/Mianhui725	-11.584	-11.935	4.8609	-0.25194	-1.1907	1.3646	5.6059	4.0954	1.0621	-4.0961	-1.0246	2.3418	-3.1589	0.34835	-1.1743	-5.7612	-0.51208	6.8862e-10	1.5427e-10	-6.8978e-10	-1.1109e-09	8.8011e-10	-4.0414e-10	-1.4148e-09	-3.2603e-10	-1.0814e-10	-3.8417e-10	-1.1843e-10	-1.1353e-09	8.6004e-10	7.0219e-10	7.3823e-10	-8.7495e-10	-9.4675e-10	3.6092e-10	-1.6882e-11	-4.0121e-10	5.8271e-10	-3.6841e-11	6.6582e-11	9.9676e-10	2.8052e-10	-2.9571e-10	1.2972e-10	-2.1516e-10	4.3291e-10	3.5196e-10	2.5396e-10	2.9636e-10
YB/Qianlijing	-1.6419	-9.6923	-5.7198	-1.9896	-3.65	-1.1604	1.8682	1.1205	-6.4569	4.707	-2.3115	4.5717	-1.7418	-3.334	0.80736	-5.0203	0.1655	-6.9248e-10	-4.3884e-10	-7.0052e-10	-8.7028e-11	-1.6212e-10	4.9974e-10	-5.1939e-10	-3.9345e-10	5.123e-10	-1.4627e-09	5.9571e-10	5.4655e-10	-1.1583e-09	2.4527e-10	6.6137e-11	-1.426e-11	4.192e-10	-3.4364e-10	-2.818e-10	8.057e-10	7.4034e-11	5.0186e-10	-5.5501e-10	6.4699e-11	-5.4204e-10	-8.7911e-10	2.3102e-10	-1.9317e-10	-3.5186e-10	-1.2984e-10	-5.7098e-10	7.6909e-10
YB/R4115	-8.6692	-1.9059	-4.5357	-2.4117	-3.4853	-1.5077	0.59651	-0.74096	4.8164	0.063843	2.4079	7.7916	-1.8621	1.0583	3.9907	-4.0556	0.13619	5.7594e-10	-1.2566e-10	-4.4703e-10	3.2456e-10	-5.7462e-10	1.0135e-09	3.2495e-10	-1.7491e-09	-8.5933e-10	6.7543e-10	7.7157e-11	6.1448e-10	-8.4126e-10	-9.1064e-10	6.1152e-10	8.2522e-10	4.8378e-11	-4.4732e-10	3.6374e-11	9.5427e-10	2.5325e-10	-7.4335e-12	-1.5234e-10	3.778e-10	-4.0972e-10	-7.959e-11	-6.7596e-10	-3.1213e-10	2.3861e-10	-2.2813e-10	-6.0346e-11	-7.828e-12
YB/R465	-6.3	-14.804	-3.8055	3.1397	-0.32622	3.3694	-1.427	-5.989	-4.2248	-1.9311	0.58212	2.3098	-1.005	4.32	1.6757	-4.9623	0.087872	-8.0138e-11	-9.0153e-11	-1.978e-10	1.668e-10	1.6725e-09	-5.138e-10	-7.7302e-10	-3.7599e-10	2.6368e-11	-6.292e-10	2.0959e-10	-1.0472e-09	3.6542e-10	6.2891e-10	7.0744e-10	2.4633e-10	7.654e-10	-4.3388e-10	-3.383e-10	-5.846e-10	-7.0005e-10	-1.0497e-10	-2.8626e-10	-9.406e-10	6.9371e-11	1.9322e-10	9.2113e-10	6.723e-10	-2.0388e-10	-2.7209e-10	-3.7045e-10	5.2059e-10
YB/WH1383	1.0475	-4.9736	-6.8513	-6.0681	-4.001	-5.8085	0.42033	1.1598	-4.8695	-7.6375	-2.3169	5.332	-1.9566	2.8575	-0.0099022	-2.3192	-0.23023	-1.0196e-09	5.01e-10	-6.8196e-10	1.1425e-09	1.7631e-10	3.8252e-11	-3.7898e-10	-1.5589e-10	-4.0607e-10	-1.7867e-10	6.3336e-10	-8.8938e-10	7.239e-10	4.5917e-10	2.3903e-10	2.1455e-10	-1.4991e-09	-5.7358e-10	-2.3734e-11	2.2024e-10	5.2735e-10	-7.8656e-11	5.2172e-10	1.235e-09	-4.0801e-10	1.1122e-09	-3.24e-10	-4.2591e-10	-1.9825e-10	-1.9087e-10	4.3677e-10	-3.6005e-10
YB/WH1384	2.8784	-3.4587	-6.6428	-4.4097	-3.9077	-3.4918	0.10503	2.8278	0.50612	0.17674	0.75873	-1.9468	1.666	3.0465	1.3519	-7.247	-1.2914	-3.6619e-10	-9.4887e-11	1.1721e-09	-3.6829e-10	4.2853e-10	4.1856e-10	8.7519e-10	2.7888e-10	-1.0804e-09	4.4671e-10	-8.6279e-11	9.3474e-10	1.9875e-10	1.8694e-10	3.3288e-10	5.5169e-10	-3.8178e-10	-2.3762e-10	-2.7731e-10	5.0976e-10	8.2762e-11	-1.9483e-10	9.357e-10	3.4842e-10	3.473e-11	3.6818e-10	5.408e-10	4.3142e-10	-2.2778e-10	-7.6497e-10	1.1644e-10	-4.1378e-10
YB/WH1390	4.9431	-1.3592	-0.28367	-0.078665	3.6123	-0.84014	-0.24354	3.9495	-0.93519	0.7273	-3.3322	4.6403	-0.51304	3.9408	0.9379	-5.3762	3.9442	-6.0965e-10	-3.5532e-10	4.8896e-10	4.1029e-11	-7.283e-10	-5.8512e-10	5.1114e-10	3.7551e-10	-9.1064e-10	1.0049e-09	7.3928e-10	2.4912e-10	-2.8259e-10	7.7364e-11	-1.9539e-09	6.5665e-10	6.9396e-10	1.0049e-11	-3.3416e-10	1.3979e-10	-5.4338e-10	-1.924e-10	-8.1695e-10	-3.8238e-10	3.3994e-10	5.8788e-11	-1.2477e-10	8.3364e-10	3.2277e-10	2.2558e-10	4.1763e-10	-8.2019e-11
YB/WH1392	6.3723	-1.1804	-2.0506	1.3277	3.4085	2.2475	0.051932	5.524	-3.6514	-0.70697	-0.66159	5.1271	-2.117	2.4746	3.4673	-3.9343	-3.8348	-1.1915e-09	-8.5889e-10	-4.3833e-10	1.9767e-10	5.7069e-11	-6.9934e-10	1.2277e-09	8.3584e-10	-6.1291e-10	-3.6758e-10	-4.2931e-10	4.1104e-10	5.0608e-10	1.7901e-10	-9.705e-10	5.5633e-10	2.4201e-10	2.4976e-10	4.8915e-11	-2.572e-10	3.6544e-10	-1.1278e-10	2.9413e-10	-1.0354e-11	-8.8734e-10	-3.6476e-10	-3.7278e-10	-6.3316e-10	3.2015e-10	7.0754e-10	-1.1385e-09	-4.6706e-10
YB/WH1394	8.9576	0.67096	1.3281	11.856	-3.8493	-5.8713	5.0084	-0.98673	-2.0455	-1.0401	0.39591	3.6719	-1.1339	1.8594	1.339	-4.9288	-0.16908	8.4093e-11	6.4376e-10	-1.265e-09	5.8864e-10	-2.6593e-10	-5.7727e-10	-2.9691e-10	8.6008e-10	7.2095e-10	5.3675e-10	5.8113e-10	3.3748e-10	-2.5148e-10	-2.1679e-10	-9.62e-10	1.0809e-10	4.1024e-10	1.5129e-10	-3.7228e-10	-1.2939e-10	5.9027e-12	7.8246e-11	5.6033e-10	-2.7148e-10	-1.4458e-09	1.142e-10	5.0388e-10	8.2856e-11	1.5815e-10	-6.9292e-11	4.4681e-10	-4.1914e-10
YB/Wuyunjing8	1.8513	-2.3432	1.8461	-7.8592	4.6721	-4.0226	6.7206	-2.6493	-3.5699	-0.43152	1.9088	1.1753	-3.5255	1.6525	3.774	-4.5223	0.2696	-7.0098e-10	-7.1652e-10	1.272e-11	-1.3017e-09	1.8793e-10	-1.3237e-10	-3.8279e-10	2.0672e-10	-2.3725e-10	5.0804e-10	-1.484e-09	-3.5439e-10	-1.2921e-10	2.2254e-10	-1.5711e-10	-4.8202e-10	7.5124e-11	4.0789e-10	-3.3495e-11	6.7575e-11	-3.2397e-12	-1.3503e-10	-8.3434e-10	6.7795e-11	8.2973e-10	-1.7056e-10	-6.4631e-10	-5.2135e-10	-2.7968e-10	-2.1184e-10	8.0807e-10	7.5789e-10
Hybrids in 2015	PC1	PC2	PC3	PC4	PC5	PC6	PC7	PC8	PC9	PC10	PC11	PC12	PC13	PC14	PC15	PC16	PC17	PC18	PC19	PC20	PC21	PC22	PC23	PC24	PC25	PC26	PC27	PC28	PC29	PC30	PC31	PC32	PC33	PC34	PC35	PC36	PC37	PC38	PC39	PC40	PC41	PC42	PC43	PC44	PC45	PC46	PC47	PC48	PC49
YA/(Bph68s/YB//YB-1)F5	4.2237	-2.6006	1.5609	-1.0985	0.58086	-0.81135	3.1263	-0.52731	1.2148	-0.61221	0.6634	-1.9251	0.068763	-1.304	2.4182	-0.24136	0.80655	-2.7713	0.76192	-0.089939	2.7758	-1.5103	1.1388	-2.279	1.2789	-2.0571	0.096049	-3.0616	1.1514	-0.20597	0.46621	0.034599	0.76494	-0.4511	0.22431	0.12657	0.85334	-0.63959	-0.78756	-0.93425	1.6471	0.10608	0.079221	-1.3003	-0.70578	0.42729	0.64422	0.29424	-0.77219
YA/(Bph68s/YB//YB-2)F5	-0.093364	1.8451	5.3401	1.5372	-3.3374	-4.5531	-0.54079	-3.1561	1.3696	-2.1645	-2.0677	-3.968	1.4188	2.0826	-0.21544	-0.69419	-1.7401	-2.5919	-1.3822	-0.36902	-1.0135	-0.27324	0.27175	-0.39163	-0.59268	-0.061569	0.66253	-0.58326	-0.64907	-2.1181	0.774	-0.03465	0.78361	0.044368	0.10477	-0.61956	0.62288	0.022427	-0.57846	-0.18737	-0.25713	0.051135	-0.38663	0.082567	-0.67051	-0.7347	-0.19802	-0.60166	-0.54559
YA/(Bph68s/YB//YB-3)F5	-1.1959	-1.5766	4.7835	-2.8087	-0.16297	0.015841	2.3337	-1.3835	-0.28714	-0.31827	0.075674	-1.06	-0.28365	1.4434	-0.42408	1.0844	0.78526	0.1206	-0.73902	-0.72878	-1.6551	0.98928	0.30279	0.77909	0.95749	1.0139	-0.3945	0.62199	-1.4153	-0.54703	-1.7423	-1.1623	0.17281	-0.27769	0.69697	0.071706	-0.39641	0.33472	0.1553	-0.38363	0.83334	0.040968	-0.42725	0.31801	0.49898	1.3466	1.032	-0.20144	0.83514
YA/(Bph68s/YB//YB-4)F5	-0.46377	-2.0604	4.9243	-3.3041	1.394	-0.62157	0.99095	0.24907	0.13787	-0.044421	-1.2928	-1.2858	0.29822	1.0318	0.98525	0.67224	-1.0847	0.25781	-0.1624	0.35966	0.51193	-0.84202	-0.0010616	-0.21574	-0.36932	0.92711	0.091057	-0.26237	-0.15458	-1.0546	-0.60718	-0.426	-0.58605	-0.74115	-0.80173	1.0246	-0.070655	0.37695	0.1273	0.53925	-0.48138	0.23655	-0.88704	0.84416	0.78903	-0.11724	1.2059	-0.33165	-0.13427
YA/(Bph68s/YB//YB-5)F5	3.3272	-3.5589	3.3289	-2.6721	2.2543	-1.2378	0.47772	0.15155	-0.35371	2.514	0.83347	-0.015071	0.21029	0.2892	0.50186	-0.20439	0.058322	-0.37505	-0.55905	1.0281	0.22799	-0.94495	-0.44697	-0.39871	1.1955	1.0484	-0.85738	0.23764	0.53225	-0.013142	-0.084851	-0.61891	0.22959	-0.0069107	-0.12785	-0.062421	0.10379	0.4149	-0.2837	0.32728	0.083057	-1.2073	0.042425	-0.0012046	-0.6913	-1.0264	-0.050418	-0.11018	0.14972
YA/(Bph68s/YB//YB-6)F5	5.2286	-5.0525	3.543	-1.6403	0.13337	-2.1253	-0.072563	0.11493	-1.9611	-0.24934	1.3321	0.67253	0.24266	-0.067085	0.14002	0.22717	-0.15234	0.050288	-0.41952	0.85829	0.77988	1.5419	-1.782	-0.80829	-0.34486	0.59	-0.5352	-0.30943	-0.52523	0.17377	-0.042391	-0.93982	0.17913	0.29824	0.52599	-0.39815	-0.027796	-0.088171	-0.013469	-0.57668	1.1685	-0.58152	0.43612	-0.093331	0.26763	0.24703	-0.27538	0.4725	0.10966
YA/(Bph68s/YB//YB-7)F5	5.3857	-4.945	2.7614	-1.133	0.41454	-0.86179	-1.457	0.24835	-0.67214	2.7011	-0.7695	0.47185	0.36861	0.95427	1.0014	-0.48008	0.33213	1.6635	-0.61477	1.2423	0.32658	0.13954	-0.55135	1.0749	-0.72502	0.10124	-0.04906	-0.5153	0.23243	0.53351	0.85061	-0.14172	2.855	-0.46001	-1.487	-0.99882	-1.2316	-0.86967	0.32838	-0.72413	-0.051094	-0.49885	-0.91305	0.43818	-0.33457	0.61481	-0.25874	-1.4708	-0.41982
YA/(Bph68s/YB//YB-8)F5	3.611	-5.1705	6.0099	1.9882	-0.6413	-0.22698	0.50376	0.062857	-2.1803	-0.73216	1.9639	0.037347	0.32148	-1.5334	-0.63298	0.13374	1.6022	-0.39439	-1.3184	1.402	0.60014	1.713	-0.46351	1.1645	-1.1216	0.18925	0.52105	0.43693	0.87776	-1.3887	0.56749	2.1053	-1.2322	0.37399	-0.47516	-0.45041	2.1642	1.0134	-0.028142	-0.19673	1.2332	-1.2771	0.66913	0.58748	0.22272	-0.31609	-0.2349	0.17183	-1.7531
YA/(Bph68s/YB//YB-9)F5	-3.0448	-3.432	6.5036	1.3062	1.5031	1.8146	-0.255	-0.2237	-3.3363	1.6092	0.45679	-1.5098	-0.8117	0.74272	-1.2579	-0.531	2.3284	0.3355	0.051205	-0.49159	-0.93893	-0.13877	1.3606	0.96414	0.63715	-0.26137	-0.53879	0.53821	-0.30403	-0.010265	0.37092	1.3576	-1.0847	-0.63024	0.335	0.78226	0.22636	0.066004	0.26787	0.46717	0.13805	1.0601	0.23252	0.22463	0.057191	0.6413	0.7764	0.50803	0.76895
YA/(Bph68s/YB//YB-10)F5	0.90631	-2.7382	2.7451	-2.9749	3.2569	-0.15876	1.3528	0.22529	-0.54906	1.6409	-1.0476	-0.63297	-0.57249	-0.7249	-0.25721	-0.37428	0.64198	0.26633	0.49394	-0.6524	-0.62573	0.29807	0.90834	-0.36573	-0.43876	-0.33346	0.074577	-1.1074	-0.17978	0.45144	-0.33368	0.031828	-1.0427	-0.56927	-0.011989	0.66492	-0.50391	-0.32672	-0.2206	0.71039	-0.10246	0.1951	0.13982	1.0195	-0.021141	0.49304	0.2732	-0.31127	0.222
YA/(Bph68s/YB//YB-11)F5	-1.5704	-1.9617	4.3911	-1.7895	2.4277	-0.99999	0.14544	0.92896	-0.2357	-0.30934	-0.051499	-0.72729	-0.086397	-0.29384	-0.056636	-0.19052	1.2166	-0.27505	0.038545	-0.65325	-1.5131	-0.27867	-0.19502	1.0635	0.39721	0.54663	-0.33761	0.87949	-0.29678	0.5851	0.084719	-0.093955	-0.50097	0.90417	-0.52469	0.65441	-0.057759	0.93503	-0.017095	0.47577	-0.3496	-0.044511	0.00015294	-0.21842	-0.77347	0.047428	-0.1172	1.0988	-0.91696
YA/(Bph68s/YB//YB-12)F5	3.3019	-4.6393	2.5259	-3.8968	3.3998	0.70502	0.98615	1.6171	-0.78774	1.0258	-0.10334	0.69914	1.5321	-0.096025	0.19997	-0.62342	-0.88934	-0.61028	1.1123	0.97373	0.71529	-0.090097	-0.4717	-0.45826	-0.60734	1.0206	0.79632	0.89639	0.091362	0.22932	0.49356	0.76596	1.0589	-0.34162	-0.60138	0.016932	0.27535	-0.19506	0.99083	0.042785	-0.14186	-0.20415	0.69108	-0.67938	1.4645	-1.9303	-1.4333	-1.2863	1.2295
YA/(Bph68s/YB//YB-13)F5	4.7191	-5.647	2.8152	0.63243	3.3198	1.7876	1.7015	-0.055429	-0.77179	0.52932	-0.61478	-0.20678	1.0499	-0.46482	-0.19903	-0.77887	-0.7715	1.7938	0.54234	-0.12319	-1.0832	0.90311	0.38382	-1.8878	-0.83219	-0.83014	1.401	0.7565	2.4838	0.70395	1.0588	-0.2482	-0.14978	0.35883	-0.84987	-0.80338	-0.7921	-0.90711	-0.62178	2.3258	-1.8046	1.1296	-1.0874	-0.29812	-0.27031	0.10726	0.42491	0.26457	-0.013367
YA/(Bph68s/YB//YB-14)F5	-3.0239	-1.9697	4.6938	-2.2406	3.3734	1.4797	0.77177	0.060007	-0.80479	-0.60847	-0.095358	-0.29266	0.63164	0.61108	-0.48404	0.14779	-0.64565	-0.2325	0.91793	-1.0248	-1.245	-0.25482	0.9738	0.40306	0.33673	-0.10618	-1.4616	0.61148	-0.94502	-0.47348	-0.53941	-0.38252	-0.097696	-0.5053	0.36474	0.67408	-0.51986	0.45267	-0.026615	-0.20764	-0.40442	0.48009	-0.020211	-0.7421	-1.0123	0.71525	-0.26898	1.2678	-0.014001
YA/(Bph68s/YB//YB-15)F5	-2.4694	1.4982	1.1805	-0.068375	1.0909	-2.6729	2.5013	-0.65238	2.6474	0.14778	1.2146	-0.98547	1.1969	0.65252	1.4867	-1.5932	-1.0976	0.53433	-0.46687	-2.2748	1.2038	-0.33913	0.86705	0.86254	0.76241	0.95225	0.65042	0.18613	-0.026821	-0.17529	-0.57154	1.913	-0.54884	1.2496	0.46771	-1.5728	-0.13959	-1.0509	0.053333	0.2101	0.98573	-0.30162	0.028894	0.08122	-0.89277	-0.4471	0.86348	0.18345	0.57657
YA/(Bph68s/YB//YB-16)F5	1.6072	-3.6615	3.1092	-1.6391	2.5718	0.4558	-0.65973	2.3476	0.0016204	0.53916	-0.6751	-0.074018	1.2513	0.24141	0.46922	-0.68392	-0.57701	-0.13993	0.27553	-0.9501	-1.3055	-0.2697	-0.15481	1.4512	0.71841	0.27931	-0.095278	-0.26876	0.18769	1.4192	0.46008	-1.223	0.86331	0.50957	-0.92207	0.36936	1.2422	0.024111	-0.25113	-0.020433	0.91162	-0.070951	0.24064	-0.30665	-0.029084	-0.72336	-0.72581	0.30291	0.022535
YA/(9311/Shaoniejing//9311K-1)F5	3.6081	3.7252	-1.3823	1.3942	5.3675	-1.123	-1.0827	-2.8212	1.2888	-2.6112	-2.8845	-3.5359	-3.3576	1.0688	0.19552	-1.1425	-0.30205	-0.65219	1.9436	-1.197	1.88	1.4254	-1.3009	0.71523	1.0391	-1.191	-2.4033	0.57741	2.2782	1.3094	-0.67915	1.2274	-0.48793	1.0221	-0.46013	1.7754	-0.38537	-0.40268	1.1576	-0.2712	-0.92054	-1.5206	0.076659	0.077175	0.90296	0.53857	-0.80455	-0.53642	0.53624
YA/(9311/Shaoniejing//9311K-2)F5	7.2552	-3.2241	0.97445	4.7017	1.2232	-1.1506	0.018828	-1.2968	1.1966	-2.8731	-0.068022	-0.17501	-0.178	1.3165	-0.55111	-1.4979	0.10698	-0.66219	1.3356	-0.89182	0.41744	-0.69404	0.041239	1.6049	1.0955	-1.3769	0.90163	-1.1693	1.1411	0.72089	0.37048	-0.51463	-0.16309	-0.064079	0.98217	-0.4761	0.72147	1.1312	-0.43744	0.64574	-0.89905	1.0155	0.012401	-1.6502	0.5192	1.6511	0.054453	-0.12309	0.52663
YA/(Ningbohui2/Ningjing3-1)F5	2.4921	3.3564	-0.39463	-0.4959	-1.3855	1.6355	0.77777	1.7047	-2.9407	1.0338	-1.7875	-0.91651	0.4315	-1.3492	2.9333	2.8524	0.85185	-0.65752	-1.3814	-0.7796	0.096649	-0.061964	-0.062495	-1.3715	2.3203	-1.7368	-0.17247	2.4676	-1.4134	-1.1867	3.0344	1.4869	-0.44521	0.71602	-0.18565	-0.852	0.97311	-1.5247	0.57112	0.84328	-0.70603	-0.67891	-0.71247	1.4501	-1.4712	1.2986	-0.3624	-0.90329	0.92524
YA/(Ningbohui2/Ningjing3-2)F5	1.2913	3.4618	-1.6567	-0.9151	3.185	1.8364	4.0567	-2.271	-1.3798	-0.42491	-1.9409	2.8726	-4.1214	3.7422	2.355	0.17788	1.1178	0.046776	-1.1221	0.40424	-1.777	-2.1854	0.50748	2.3196	0.084567	0.18246	-0.21991	-0.53017	1.099	-1.4521	-0.4974	0.076445	2.1169	-1.5062	0.27098	-0.75065	0.20685	0.1578	-0.18521	0.39112	0.76141	-0.43093	0.27343	0.67452	-0.22922	-0.38734	-0.90847	0.081902	0.54555
YA/(9311K/Qianlijing-1)F5	7.4291	-4.7108	-0.47703	3.6078	0.16618	2.5212	1.4063	1.808	-0.9485	-3.8975	-1.009	4.0792	1.1491	-1.98	0.42191	-0.48434	-0.89567	-0.49926	0.19419	-1.9062	-0.77951	-1.2644	-4.1745	-2.2124	-1.4074	-0.87955	-0.19806	0.84051	0.80323	-1.2025	-1.7096	0.73425	-0.092687	0.44858	0.32703	0.17526	-1.2173	-0.0024461	-0.45478	-0.21612	1.7922	1.3789	0.68151	0.55318	-0.6152	0.3811	0.29211	0.45543	0.85382
YA/(9311K/Qianlijing-2)F5	-4.2139	0.31216	2.4742	4.6521	1.3755	-0.18132	1.5862	3.4516	4.386	1.6936	-0.72612	-0.82029	-0.68716	-0.77288	-2.8369	0.0044294	-2.4861	-1.7884	-1.2245	0.90181	-0.70142	-1.4284	-1.3192	-0.50077	1.5629	0.8145	1.1275	-0.50603	-0.5709	-1.5449	0.55493	0.62499	-0.41305	-0.73604	0.89399	-0.13174	-0.77395	0.071277	1.5297	0.13271	0.19246	-0.2146	-0.2667	-0.91901	0.68437	0.54482	0.57893	-0.26671	0.23642
YA/(9311K/Qianlijing-3)F5	-1.2473	0.47202	-2.864	-1.3431	1.6095	1.1701	2.3635	-0.35211	1.2499	-0.62267	2.163	-1.6475	-1.2291	-1.1998	-0.76196	-1.9328	2.5753	-0.91628	-1.2372	-1.1644	-0.57412	-0.054394	0.34822	-0.036115	-1.6365	-0.67409	0.68629	-0.30098	-1.5218	-1.5028	-1.0767	-0.54261	0.42464	0.19478	-0.17017	0.093933	1.2849	-0.89627	-0.68845	1.1898	-0.25758	-0.2628	1.095	0.23506	0.8326	0.87965	-0.63664	-1.0069	0.42276
YA/(9311K/Qianlijing-4)F5	2.1134	-1.2629	-2.8088	-3.5087	-3.269	-1.0246	-1.4124	-1.0473	-1.0913	-2.1167	-2.1233	-0.28526	2.2298	2.9965	-1.4261	0.034523	-2.3868	-1.0396	-1.0742	-1.9674	-0.5178	1.0522	-0.048884	-0.24366	0.91688	-1.2817	-0.3514	1.567	0.21659	-0.19579	-0.83806	0.28861	0.21502	-1.1568	0.36863	-0.051503	-0.58027	1.3018	-0.97077	-0.080121	0.56341	-0.45115	1.7702	0.49042	0.00078718	-0.50572	0.60019	-0.92491	-0.24891
YA/(9311K/Qianlijing-5)F5	-2.294	-0.060762	-1.1311	-3.312	-1.4714	-1.3104	2.2772	1.2273	0.43025	-2.1908	0.2358	0.42344	-0.34883	0.51483	-0.74326	1.1896	-0.61626	-0.010787	-0.11891	-1.0092	1.2448	0.90921	-0.55199	0.44231	0.08437	0.40742	0.12034	-0.0015031	0.017735	-0.46086	-0.43455	-1.3062	-0.57915	0.12493	-0.33942	-1.0371	-0.27766	0.84644	-0.24128	0.50553	0.13153	1.0743	-0.2638	2.0859	-0.69054	-0.42082	-1.6116	0.11554	-0.55674
YA/(9311K/Qianlijing-6)F5	4.0898	-3.093	-4.9662	1.9051	-1.7413	0.84929	2.2614	-0.67445	-0.21131	0.3348	0.96469	-4.1281	-0.57886	-0.11131	0.91789	0.53417	-1.1715	0.72086	2.0892	-0.92489	0.2502	0.724	2.5756	-3.0075	-0.40171	0.60399	-0.54401	1.336	-1.4979	0.83969	1.1463	-0.48103	1.6256	-0.81794	-0.34893	2.1069	0.82344	1.7646	0.64939	-0.59773	0.96923	0.60686	0.15094	0.96676	0.21915	-0.92477	0.73356	0.92736	0.69205
YA/(9311K/Qianlijing-8)F5	-4.0177	-1.0523	-0.26611	1.1678	-2.3153	2.4786	0.54624	0.74288	0.033908	0.060308	-0.79656	-0.39717	0.73538	1.1654	1.9403	-0.23086	0.42543	0.63756	-0.34219	1.7118	-0.8848	-0.031418	1.3895	-1.8519	2.0222	0.87505	0.098895	-0.6804	0.90195	-1.1538	-0.22321	0.3033	-1.1353	1.7682	-0.49828	-0.14571	-1.502	1.2763	0.35167	-0.51535	-0.56345	0.065139	0.94611	-0.29827	0.41567	0.26762	-0.0092244	-0.782	-0.56883
YA/(9311K/Qianlijing-9)F5	-1.5779	3.1829	0.39126	4.1737	0.97295	-0.32878	-1.6486	-2.3083	1.2076	0.31038	0.28792	-3.0504	0.49179	0.49869	0.7555	1.9336	-0.75486	0.21247	1.1021	0.42076	-0.23152	-0.40604	-1.5304	0.33227	-2.5053	2.2537	0.46914	-0.20992	0.23288	-0.72548	0.7473	0.56685	0.65469	0.4938	-1.5695	0.096938	-0.48244	-0.41667	-2.0811	1.2502	-0.15953	-1.0716	1.1619	0.54053	0.62256	0.35973	-0.53515	1.085	-0.062494
YA/(9311K/Qianlijing-10)F5	-3.5868	-0.089379	1.4146	1.7286	-1.2818	-1.2789	-0.54283	2.1726	-1.5698	-0.15561	0.39236	-0.89223	0.078834	2.4786	0.7694	-0.1224	2.1961	1.0408	0.090691	-0.79657	0.10786	-1.5255	-0.046206	-1.4135	-1.545	-1.1679	1.136	-0.44144	-0.44821	-0.24692	-0.80678	-1.2379	0.30346	1.1875	1.6441	1.2678	-0.23224	-0.84122	0.99829	-0.73931	-1.0294	-0.41429	-0.23111	0.15223	0.50953	0.14252	0.17276	-0.38657	-0.40321
YA/(9311K/Qianlijing-11)F5	-5.2188	1.3733	2.7673	3.4179	-2.2403	-1.1113	0.37352	-0.20335	-0.87643	-1.3988	1.195	1.6766	0.51372	3.4318	-0.92795	1.5929	-0.35551	-1.3986	0.53643	0.80158	2.0316	0.51469	0.25482	-0.97303	-0.65143	-0.65109	1.7415	0.86616	1.3727	0.3041	0.24342	-1.528	1.1946	-0.60197	-0.10342	0.20137	-0.82209	-1.1375	1.0842	-0.072289	0.4165	-0.45942	-0.16208	0.18274	-0.85318	-0.60708	-0.5374	0.922	0.72667
YA/(9311K/Qianlijing-12)F5	-2.1323	-0.15886	-1.3119	-0.3415	-0.11101	-0.83731	-1.9893	1.2135	0.70848	0.76246	-1.6515	-0.30028	2.1885	0.063055	1.0018	2.7244	-1.627	-2.3402	-0.3076	-0.090724	-1.41	-0.30992	-1.7599	0.9678	-2.1127	-0.79099	-1.8926	-2.0362	0.29434	0.69532	1.2983	0.16376	0.6583	0.81116	1.8808	0.57166	1.5479	0.98146	0.50134	0.43506	-0.55949	0.54171	-2.1848	1.3518	0.33372	-0.21247	0.090753	-0.12638	0.23589
YA/(9311K/Qianlijing-13)F5	3.6117	-1.8877	-1.5049	2.5099	2.1907	-0.20844	-1.0877	-0.46796	0.8306	-1.4854	-0.13168	2.9443	2.3366	-1.1049	1.0272	-0.74766	-0.44309	-1.4745	-0.34273	-0.37913	-0.98452	2.0357	0.70258	0.87303	0.30875	1.1789	0.76527	0.35674	-0.57308	-1.3557	0.19134	-0.70376	-0.79881	0.51033	-0.3658	-0.5783	1.394	-1.2098	-0.63516	-2.0059	-1.8498	1.182	-0.38917	0.1708	1.5305	-0.13114	0.31729	0.041479	0.71693
YA/(9311K/Qianlijing-14)F5	-5.9033	2.0635	0.074315	-0.024753	3.8046	3.0617	1.2609	-1.7264	1.8089	-1.5546	3.5234	-0.73489	2.396	0.54326	0.95935	2.2316	-1.7247	1.8303	-1.1623	1.4496	-0.59573	1.0952	-0.66021	0.1339	0.19388	-1.9465	-1.5355	-0.30344	0.53134	-0.80755	0.39294	-1.0865	-0.53616	-0.29626	0.26958	0.88262	0.42898	0.034004	-0.032905	0.12824	1.0717	0.13627	0.54543	-0.32805	0.20946	1.0501	0.37939	-0.095453	-1.4259
YA/(9311K/Qianlijing-15)F5	-3.901	1.5149	-0.26025	0.36016	2.9792	0.81842	-0.55014	-0.60358	0.85745	-1.3433	2.4293	-2.3991	0.26649	-0.11175	0.7659	1.9495	0.11454	2.4427	-0.76952	0.091787	0.12117	-0.72368	-0.93749	0.77659	-1.6892	-1.5708	-0.68443	1.2242	-0.50092	-0.093703	0.03404	0.35878	1.1705	1.2105	-0.80456	-0.76549	-0.00091543	0.2614	-0.24465	-1.0693	0.80068	0.60942	0.70026	-0.29186	0.52823	-0.020033	0.49266	-0.48043	0.0058202
YA/(9311K/Qianlijing-16)F5	-0.5517	0.89543	-0.29442	-0.32004	3.0302	-1.0995	-2.9195	-3.5925	-0.10046	2.2076	1.796	2.0217	-1.0406	-3.1048	0.55063	-0.4029	-1.4382	-1.4076	-1.7238	-1.6397	0.065581	0.026957	0.99194	-0.74015	0.34273	-0.74909	-0.24148	0.13226	1.109	-0.99646	-0.58816	-1.2699	0.61345	-1.102	-0.31478	0.027977	-0.94782	-0.35946	0.12931	0.3331	-1.4438	-0.69733	0.63868	1.2971	0.16304	0.45102	0.09564	0.89713	-0.96146
YA/(9311K/Qianlijing-17)F5	-2.7467	-0.93718	-1.5035	-0.56946	-0.23573	0.11874	-0.23399	2.4975	-0.90837	-0.10806	-1.1064	-0.24605	0.50788	1.3975	-0.35627	-0.86167	-0.10691	1.2295	-0.12758	-3.1312	0.29214	0.18785	0.12105	0.15914	-0.09191	-1.134	0.78445	0.16044	0.85216	0.94465	-0.00301	0.26195	-0.22443	0.55844	0.29233	-1.0293	-0.37164	0.53192	-0.81918	-0.72036	-0.89148	-0.83343	0.12351	0.045045	-0.55899	-0.26684	0.46614	0.1228	-2.3047
YA/(9311K/Qianlijing-18)F5	-3.1892	0.54501	0.21394	2.0501	1.9403	-1.8036	-1.7895	-2.6424	-0.3893	3.4981	2.2739	3.7374	0.14722	0.48712	1.8543	-0.69659	-2.0381	-1.3618	-1.1837	-1.4404	1.0556	0.2292	1.9322	-0.59921	-0.80305	0.57289	-0.34324	0.50739	0.36139	0.32688	0.49031	1.0932	-0.65552	-0.34138	0.3698	0.71995	-0.13759	0.28083	1.5799	-1.1266	0.4924	2.3687	0.70434	0.39128	0.094691	0.66917	-1.6157	0.22924	-0.68053
YA/(9311K/Qianlijing-19)F5	1.6288	-1.0642	-2.5619	-2.1839	0.0014208	0.23518	2.1204	1.2725	-1.3683	2.6495	3.1776	1.3228	-0.080115	2.0142	-0.67091	1.7061	-0.65489	-3.2268	0.68469	0.74901	0.14421	1.0395	-0.84953	-0.38245	-0.437	-0.96387	-1.0192	-2.0495	-2.4802	-0.53499	-1.0014	1.3546	-0.19289	0.092682	-0.80804	1.1521	-1.5947	-0.31312	-1.1	-0.058153	-1.5697	-0.28713	-0.22736	-0.81321	0.50709	-0.3989	-0.58094	0.37153	0.38577
YA/(9311K/Qianlijing-20)F5	-2.6832	-0.83493	-2.0209	-1.0678	-0.60342	-0.056348	0.84437	2.1164	-0.063066	1.1751	-0.21901	0.71265	0.46293	1.036	0.70766	-0.31365	-0.71983	-0.53296	0.29621	0.19312	1.7155	0.35302	0.2189	0.33114	-0.14858	-0.023508	0.45166	-0.69763	-0.37919	-0.51079	0.82584	0.018244	-0.14073	-0.090405	-0.79259	-0.035061	-1.012	0.66134	-1.4351	0.089425	-1.2902	-0.14136	0.083308	-0.62869	0.89519	0.29709	0.22495	-0.44344	-0.88671
YA/(9311K/Qianlijing-21)F5	-1.368	-1.3112	-1.5228	-1.3454	-0.90414	0.36346	-2.4159	2.254	-0.24294	-0.41307	-1.7843	1.9463	1.287	0.30451	0.02743	0.013075	-0.53044	-1.179	-0.11545	1.1337	1.3838	-0.044791	0.11846	-0.072826	2.7269	2.0422	-0.69168	0.38419	1.3548	0.59738	0.058264	-1.0302	0.43006	1.3385	0.67574	-0.13256	0.94104	0.3623	0.0062264	-0.36915	-0.046399	-0.40012	0.88866	1.2897	0.7603	0.81709	0.97803	0.51013	-0.051742
YA/(9311K/Qianlijing-22)F5	0.11187	0.34992	-2.3404	1.5521	2.3685	-1.6988	-0.7887	2.5372	0.68632	1.2492	-3.9652	0.87613	0.14547	0.42437	-1.0297	2.8639	1.861	-0.35794	0.56129	-1.3197	-0.17967	1.8099	0.69648	0.79626	-2.0224	1.7536	-0.06218	-1.0687	-0.51591	0.47639	0.13519	1.5196	0.4506	-1.0102	-0.49554	-0.69158	-0.17824	-0.013037	0.19929	-1.8891	0.8818	0.0012142	-0.027959	-1.5084	-2.0929	1.3441	1.0187	-0.29603	-0.47955
YA/(9311K/Qianlijing-23)F5	-0.85749	-0.65149	-2.818	-0.80733	1.2124	1.0638	1.0943	0.21686	-0.74555	0.95312	-1.2838	1.9273	1.5708	0.62938	-1.7018	1.2062	0.94415	-1.4546	0.88524	-0.14194	2.3533	-0.30793	1.7738	0.41986	-1.1769	0.41759	0.17136	0.35996	0.83672	0.25168	-0.25211	1.0683	0.42063	0.1772	0.20041	-0.096587	0.066614	0.37766	0.14321	1.7976	-0.12056	-0.44838	1.0525	0.55454	0.49025	0.79915	0.53882	-0.16365	-0.33472
YA/(9311K/Qianlijing-24)F5	-2.7307	1.0052	-1.4587	-0.54031	0.85804	-0.98597	-1.178	1.8142	0.16005	-0.53308	-2.6965	2.5445	0.86744	0.98599	-0.4647	1.011	0.60266	-0.74915	1.4217	-0.0053	0.70991	-0.39815	0.59381	0.066875	-0.25431	-0.26953	-1.1928	0.0823	-0.87065	-0.83125	-0.036295	-0.052655	-0.076404	0.49658	-1.3825	-0.40928	0.38366	0.57285	0.029662	0.21295	-0.14482	0.3396	0.035684	-0.85704	0.35489	0.48204	0.22536	0.35509	1.2562
YA/(9311K/Qianlijing-25)F5	-5.1028	1.2778	-0.6684	-0.19616	0.79826	-1.7777	0.053213	1.2426	-0.85649	-1.7127	0.81588	0.72646	0.57876	0.38506	-0.21162	1.8082	0.86977	-0.37317	0.59956	-0.99853	0.55974	1.3452	1.3669	-0.1522	0.55269	0.31546	-0.85545	-0.33055	0.40459	0.2577	-0.097244	1.4582	0.80329	1.5671	-0.009398	0.21936	0.0011091	-0.40692	-0.087037	1.113	0.71792	0.40216	0.93167	0.02283	0.9271	-0.3387	0.0089408	-0.41306	0.53336
YA/(9311K/Qianlijing-26)F5	-1.5206	0.5711	0.52727	1.1026	1.8231	-0.16721	-0.29987	-3.3182	-0.14401	-2.518	0.92688	4.0128	-1.7008	-3.726	1.4761	2.3097	0.064212	-1.4466	-0.9484	-0.3719	-0.86346	0.33013	2.711	0.23335	-0.9541	0.89439	1.6657	0.64681	-0.083343	0.61254	-0.11231	-1.4854	0.0031994	1.6638	0.74504	1.0264	-0.56785	1.2719	0.19839	1.2068	0.70831	-1.4105	-1.1433	-1.1543	-0.18039	-0.58381	0.25716	-1.5416	-0.1862
YA/(9311K/Qianlijing-27)F5	-1.6535	-1.1131	-1.6847	0.0080594	-0.87409	0.18219	-3.2085	2.6633	-0.9789	-0.55144	0.71778	0.12908	0.76609	-0.97496	1.665	0.67856	0.84899	1.2136	0.51326	-0.19428	-0.34394	-1.4677	-0.57284	0.062573	0.59288	-0.39154	0.68139	-0.65505	0.10374	0.58737	-1.0773	0.33001	-0.0096913	-0.088882	0.74632	0.5243	-0.3922	0.039651	-0.095773	0.20076	-0.19228	-0.11279	-0.54593	0.74103	0.49905	-0.58752	0.53718	-1.6381	-0.37347
YA/(9311K/Qianlijing-28)F5	-4.7999	0.75803	-0.11671	2.0651	0.29061	-1.397	0.4716	2.8821	-1.6639	-1.4484	1.4873	-1.2946	0.17772	1.8212	1.3837	-0.20939	1.2162	-0.61897	0.87386	1.7001	-0.5343	1.494	1.6059	0.12195	-0.49861	-1.2053	-0.40125	-0.73834	1.2004	-0.1287	-0.99021	-1.0258	-2.3827	0.20586	-1.7388	-1.899	-0.78579	-0.22772	2.1509	-0.0043016	0.37259	-0.20242	-0.038316	0.28677	-0.06001	-1.0362	0.61315	0.21318	0.8861
YA/(9311K/Qianlijing-29)F5	2.7704	-3.2615	-3.1102	2.4173	-0.37411	-1.0261	2.3571	2.7326	2.3076	0.93609	-0.3914	-0.63689	-0.72753	-0.38519	-0.97638	-0.18162	-1.1398	0.37573	-3.9299	0.83084	-1.9171	1.8119	0.62158	1.0128	0.068575	-1.247	-0.27995	0.76454	0.67866	1.2069	0.53324	-1.1377	0.9879	0.072491	0.48414	0.27731	-0.74304	-0.73966	0.2184	-0.36386	-0.16073	-1.2985	0.61815	-0.054562	0.46833	-0.17701	0.76714	0.60332	0.20171
YA/(9311K/Qianlijing-30)F5	2.2385	-0.6375	-3.0701	-1.1751	-1.4391	-1.6943	1.5368	-1.9331	0.96914	0.95314	-0.51446	0.27221	-1.5137	-0.07262	-1.0405	-0.88608	1.8856	0.25713	-2.3669	0.75676	1.4	1.7362	-1.2533	0.27903	-0.25412	0.3523	0.34122	-0.12243	-1.034	-0.13256	0.93587	-0.44721	-0.0013109	1.5154	0.42187	1.4356	-0.021961	-0.47394	1.5888	0.49849	-0.076024	1.537	0.52967	-1.1683	-1.7889	-0.95339	0.48094	-0.098968	-0.4979
YA/(9311K/Qianlijing-31)F5	0.50442	-0.25141	-2.575	-2.9068	-0.36853	-0.2283	0.10253	0.47986	1.874	-0.83625	-1.703	1.1285	0.93611	0.45726	0.84005	-0.60357	1.0241	1.0892	-1.2711	-0.19103	1.1392	0.85822	-0.79016	0.72456	0.057424	-0.07249	0.87933	-0.01677	-0.75578	0.38426	-0.15307	-0.25777	-0.58021	-1.0731	-0.34321	1.4878	0.6863	-1.9153	-0.25889	1.1301	-0.36835	-0.20935	0.92108	-0.07543	-0.31941	-1.0474	1.2014	0.83401	-0.84576
YA/(9311K/Qianlijing-32)F5	-1.0717	0.46437	0.49692	0.16282	1.9705	1.439	-3.0972	-0.58079	0.83214	1.3744	-0.76704	-0.25243	1.5725	-0.15576	-1.513	-0.17065	1.1017	0.66713	0.29786	-0.83471	0.1273	-1.2542	-0.8609	0.61658	0.19052	-0.92317	1.0922	-1.6969	0.32801	-0.32242	0.1143	-1.0168	0.78807	1.3451	0.31818	0.55268	0.45071	-0.44044	1.5328	-0.92798	0.49533	-0.42644	-0.080295	0.96413	0.03237	-0.62779	-0.73146	0.74326	0.64251
YA/(9311K/Qianlijing-33)F5	2.2582	-0.62329	-3.7732	1.7952	4.6987	-0.31455	-0.77431	1.6922	2.3155	1.7516	-1.181	-1.9347	-1.263	-0.83887	-1.3669	2.123	-1.2998	0.014396	0.36213	-0.22926	-1.3249	0.43896	1.1633	-0.45567	1.9426	-0.2754	2.4988	-0.94488	-0.15625	0.012274	-0.0055169	-0.13659	-0.70094	-0.51176	0.15747	0.1143	-0.39028	0.4185	-1.3121	-0.10838	0.64695	-0.15857	0.5478	0.71194	-0.97041	-0.89805	-1.1104	-1.7377	0.047987
YA/(9311K/Qianlijing-34)F5	-1.4126	0.64012	-0.43926	-1.0459	2.2743	-2.1599	-1.1752	0.86908	-0.27892	1.7617	4.3036	0.0083263	-0.13191	0.48782	-1.0816	-0.26479	1.0025	-0.15283	-0.069046	-1.1023	-0.29565	-0.079982	-0.36438	-0.77053	0.86532	-0.11811	0.65454	0.14688	0.081331	0.97854	-0.12603	0.81652	0.085722	1.3659	1.0856	-0.41032	-0.84712	-1.6366	-0.7218	-1.5667	0.79065	-1.1519	-0.49496	0.71591	-0.19776	-0.4591	-0.22182	1.1384	0.69191
YA/(9311K/Qianlijing-35)F5	-0.068283	-0.33276	-0.62083	1.0352	1.2729	-1.0101	-1.2247	0.7976	-0.97724	-2.2838	0.67791	-0.37513	-1.59	-0.70842	-2.0296	1.3754	2.123	0.10958	-3.3849	2.902	1.9506	-1.0039	-0.41643	-0.65687	-0.30587	-0.95675	0.72847	0.68393	-0.015002	0.84045	-0.35207	1.0405	0.27107	-0.89773	0.51179	0.71563	-0.46995	1.7789	-0.89175	-1.055	-0.71143	0.29723	-0.82827	1.1665	0.23218	0.39091	0.036675	0.71315	0.54922
YA/(9311K/Qianlijing-36)F5	-0.036806	2.113	-3.1436	-1.1241	3.1291	1.0786	0.0021087	-0.19052	1.3952	-3.5802	-0.90039	0.64971	1.2653	-0.23064	-1.3842	0.16437	2.0858	0.37038	-1.8453	0.48892	0.41934	-0.54112	0.67707	0.63325	0.10919	-0.47432	0.45912	0.19094	-0.083378	-0.13641	0.91082	1.7241	-0.1295	-1.6515	-0.33499	-0.33046	-0.96379	0.062447	0.057616	0.56954	0.53773	0.6537	-1.5889	-0.3881	1.0489	-1.3401	-0.45237	1.392	-0.050362
YA/(9311K/Qianlijing-37)F5	-1.0216	0.84652	-2.2106	-0.66714	1.5234	2.0302	-3.0975	-0.96234	-0.31514	1.6823	-0.40226	-0.33983	1.627	0.26171	-1.7313	-1.3958	0.86768	-0.040747	-1.3491	0.23645	-0.42011	-0.53459	0.18972	-0.46543	0.939	0.1335	0.25931	-1.0101	0.39287	0.3606	-0.63839	0.93895	-1.198	-0.88731	0.12783	-0.6414	0.2781	0.80889	0.45507	0.096067	1.1889	-0.044166	-0.623	0.082869	0.44079	0.39466	-1.004	0.021348	-0.77772
YA/(9311K/Qianlijing-38)F5	0.77453	11.622	-0.72569	5.3513	1.7312	-4.7043	7.2423	0.1099	-7.7452	2.1447	-2.2857	-0.72839	4.1734	-2.9881	-0.35663	-0.41872	-0.93997	1.1987	-0.13361	0.93894	0.16271	-0.41838	-0.57849	1.1051	1.4633	-0.21131	0.38833	-0.22693	-0.1188	0.50437	-2.1121	-0.36695	0.49745	-0.25453	-0.49133	1.0192	0.62065	0.039926	-0.33042	-0.13124	-0.33593	0.69372	0.044183	-0.20494	-0.0076695	-0.58319	-0.26698	0.047209	-0.3698
YA/(9311K/Qianlijing-39)F5	1.9642	1.7953	-2.4478	-5.7078	-1.1419	0.58433	-2.7688	-3.8052	-1.8955	-2.1233	0.28161	0.21896	2.9473	0.27868	-1.9419	-2.0381	-0.47511	-1.1627	-0.01099	1.9222	-1.5804	-0.50985	0.47565	0.59739	0.23629	-1.0703	0.66825	0.70631	-0.62868	0.694	-0.36484	0.35984	0.71367	0.74053	-0.58151	0.22631	-0.16196	-0.7861	0.49199	-0.91745	-0.42161	-0.20858	-0.34688	-0.80548	-0.42029	1.0657	0.44916	-0.52093	-0.41461
YA/(9311K/Qianlijing-40)F5	-3.3542	1.1432	-0.86444	-1.3888	1.9572	0.05451	-3.333	1.1466	0.19483	-1.0695	-0.30395	-0.066942	0.39956	-0.20883	-1.6215	-0.73705	-1.2241	0.20593	1.0695	1.0263	-0.18003	-1.6186	0.36399	-0.50632	0.78761	-0.42767	0.38101	1.1254	-0.8233	-0.26857	0.1975	-0.45202	0.096561	-0.47693	-0.46745	0.60267	0.99823	-1.5075	0.69828	0.080534	1.1636	0.15638	-0.15483	-0.74957	-0.61756	0.74465	-1.9627	-0.49555	-0.26176
YA/(9311K/Qianlijing-41)F5	2.5728	2.0318	-1.4913	-4.3088	-1.7524	-2.3288	-1.1195	-2.6225	1.2343	-2.6165	0.089959	-0.99585	1.2601	0.4691	0.093643	0.92051	1.1931	0.90221	-0.91784	0.57799	-0.58338	0.80772	-0.79646	-1.4045	0.17051	1.1756	0.98463	0.32414	0.87858	0.046018	-0.29086	-0.15984	-1.8052	-0.5634	-1.3448	1.2124	-0.73672	-0.77511	-0.35933	-0.27459	0.72166	0.52011	-0.8768	-0.2121	0.20693	1.0201	-0.43971	-0.97388	1.0812
YA/(9311K/Qianlijing-42)F5	-2.1872	-0.27136	-2.605	-2.3824	-0.35202	0.41127	2.3875	-0.12579	2.5376	0.067976	-0.53152	0.36415	0.064659	-0.1566	-0.69753	0.15191	-0.37528	0.60286	0.83816	0.017124	1.6157	-1.1822	0.21931	1.8387	0.27273	-0.068386	1.0503	1.0137	-0.17941	-0.71174	-0.33915	-1.3405	0.20888	0.63075	-0.70648	-0.17139	0.055448	0.66249	0.31997	-0.41316	-0.30585	-0.22024	-1.1192	1.1729	-0.47768	0.21421	0.63673	0.89186	-0.029909
YA/(9311K/Qianlijing-43)F5	0.65915	-2.0904	-4.1627	-0.039981	0.62413	2.8804	0.78063	0.56318	-0.10101	0.31363	0.84907	-2.0061	0.5808	0.35086	-0.069161	-1.7739	0.74496	-1.178	-0.44762	0.71513	-0.083214	0.22274	1.0009	-1.4859	-1.7688	0.16608	0.72239	-0.47703	-0.81441	1.2381	-1.9062	-0.71523	-0.35633	-0.032042	0.24499	-1.1822	2.1096	1.2381	-0.78735	-0.34875	-0.60368	-0.97433	0.46413	0.6366	-1.1019	0.93174	-1.064	0.027713	0.6894
YA/(9311K/Qianlijing-44)F5	-0.33379	-1.4283	-4.1127	0.97438	0.46435	1.6693	0.97431	-1.5595	1.3157	2.1514	-2.3442	-0.9655	0.38659	-1.1358	-0.48787	-2.0026	-0.30663	0.5393	-0.49651	1.7179	-0.14229	1.567	0.33599	-1.4474	-1.675	0.64593	-1.2098	-0.91387	1.2007	-1.3558	-1.4099	-0.30213	0.98248	0.4613	-0.8963	-0.40936	-0.098296	-0.29107	1.8539	0.30196	0.42841	0.32657	-1.1452	0.42679	-0.63592	0.683	0.67092	-0.3142	0.31139
YA/(9311K/Qianlijing-45)F5	-3.4152	-1.6552	-0.31689	0.63603	-1.2183	4.5894	0.23113	-0.87068	-0.99285	1.176	-3.6848	-0.40688	-0.82975	-0.70947	-0.58471	-0.2058	-0.76636	1.0128	1.0205	-0.39017	1.5922	0.11641	-0.26206	1.3176	0.053851	0.70717	-0.14644	1.1079	-0.47082	-0.42795	0.88077	-0.82012	-0.4342	0.49516	0.74486	-0.0049076	0.044799	-0.34958	-0.43354	-0.81422	0.70241	-0.21646	-0.028416	0.18799	0.1364	0.89411	-0.56077	0.40738	0.15321
YA/(9311K/Qianlijing-46)F5	-2.8848	-1.4792	-1.6183	-1.5809	-1.8102	2.8704	3.4284	-0.71654	-0.3858	1.2545	-0.28538	-1.3026	-1.0682	-1.7686	-0.61445	-1.3485	0.6599	-0.54598	0.45847	-0.37778	1.4584	0.72748	0.13965	1.6595	-0.9009	-0.037666	-0.70242	0.50444	0.55753	-1.166	1.5439	0.042783	-0.75212	0.26567	1.4745	0.28814	-0.77537	-0.96037	-0.81683	-1.3874	-0.0068516	0.49049	-0.003196	-0.067087	0.98631	-0.74851	-1.0883	-0.65243	-0.55596
YA/(9311K/Qianlijing-47)F5	-1.3712	-1.7902	0.98833	-1.2566	-5.5606	4.0266	0.081195	-3.031	-2.0379	1.191	-0.50615	-0.31755	-0.52488	-0.7305	-0.28103	0.72133	-1.5507	-1.4815	0.21057	-0.97373	-0.098605	-0.78094	0.248	0.84548	-0.27299	-0.38562	1.2228	0.25116	1.1159	0.3682	-0.50284	1.1701	0.46312	-1.202	-0.35953	1.5498	-0.16134	-0.79993	0.74814	-0.25192	-0.08668	-0.83432	0.063693	-0.89058	-0.23567	-0.20573	0.96788	0.49133	0.0029622
YA/(9311K/Qianlijing-48)F5	0.43466	-2.7151	1.3648	-0.44094	-4.3	0.66404	1.0526	-0.65354	-0.55687	-0.36751	0.18479	1.0413	-1.2573	-1.7424	-1.8495	1.4878	-1.06	0.21189	0.21749	-1.2027	1.0438	-0.24891	-0.0058399	1.6344	-0.42562	-0.4874	-0.29458	-1.096	-0.72125	0.58755	-1.0665	-0.49247	-1.5957	0.61403	-0.62465	-0.23824	1.4097	-0.9629	0.24197	-0.19921	-0.5548	-0.72111	-0.24324	-0.42345	-0.33706	-0.032262	-0.036328	-0.24982	1.1935
YA/(9311K/Qianlijing-49)F5	-3.8323	-2.0054	1.4412	0.68254	-3.1154	1.4602	-1.0462	0.34105	-1.5309	-1.575	-1.2478	-0.35193	-1.6059	-1.1811	1.5662	0.14407	-1.536	1.4566	0.96074	-0.83764	0.47719	-0.26167	0.327	0.37344	-0.6383	0.090549	0.49527	-0.47407	-0.044989	-1.0097	-0.906	0.36734	-0.45077	-0.23868	-0.58364	0.43361	-1.3227	-0.47324	-0.7725	-0.96453	0.79491	-0.24053	-1.2337	-0.23387	0.10283	-0.41685	-0.68951	-0.8429	-0.41486
YA/(9311K/Qianlijing-50)F5	-2.0144	-1.9816	1.8477	0.9003	-1.8022	1.5335	-1.2268	0.71404	-0.561	-1.0572	-0.80819	-0.6943	-0.44022	-1.5139	-0.31413	0.46069	-0.01973	-0.76779	0.22571	1.4101	1.1981	-0.75233	0.72142	0.63409	0.57982	-1.3439	0.47338	-0.04454	-0.4387	-0.35426	0.4135	0.3409	0.32453	0.10872	-0.34241	0.50645	-0.20179	0.53573	-0.046838	0.31441	0.41021	-0.34134	-0.77352	-0.54032	0.84326	-0.45663	0.91148	0.28907	0.095718
YA/(9311K/Qianlijing-51)F5	0.29219	1.9807	-0.80822	-0.94148	2.2454	2.048	-1.7748	-3.6083	-0.96442	0.80983	2.2748	-1.753	0.3344	-1.324	-0.77027	3.1697	0.11952	0.037289	0.43581	-0.023761	0.010664	-1.2001	-1.2645	-0.62596	0.52064	0.19499	-0.96501	0.61089	-0.0078891	-0.44499	-0.2078	-0.46051	0.30304	0.70497	-0.060741	-2.2443	0.18685	0.43794	0.55923	-0.42919	-1.6134	-0.1227	0.8493	-1.8771	-0.50414	-0.94751	0.54122	0.52202	-0.25681
YA/(9311K/Qianlijing-52)F5	0.79191	-0.22954	-1.0654	3.3549	2.4305	3.8288	-2.5574	-3.919	-1.4145	3.1357	-0.21933	-1.0654	1.8269	1.3311	-1.1412	1.3543	1.0142	1.1639	1.6948	0.60912	1.4088	0.57423	-1.1081	0.15117	0.038862	1.2451	1.4593	0.16843	-0.13468	-0.26138	-0.070854	-1.3587	-0.6906	-0.64183	2.3063	-0.495	-0.92333	0.018951	-0.92905	0.29263	-0.0004475	0.47758	0.48353	-0.23888	-0.61639	-0.51428	0.85268	-0.5478	0.79648
YA/(9311K/Qianlijing-53)F5	1.3148	-0.40925	-3.1638	-4.2276	-1.2044	-2.3504	0.12112	0.26171	0.80237	1.6544	0.84064	1.8649	-1.2835	-1.0631	-1.2617	0.098762	0.16848	1.6156	1.7126	0.4126	-0.60609	-2.5624	-0.6287	-0.91899	0.55757	-0.53024	-0.69502	-0.34879	-0.1256	-0.7586	-0.017102	1.0888	0.74518	0.48455	-0.34005	-0.57335	0.0063844	0.51409	0.81474	1.0455	0.39313	0.29988	1.2878	-0.24416	-0.38732	-0.18543	0.95964	-0.26388	-0.43896
YA/(9311K/Qianlijing-54)F5	-0.79336	-0.43744	0.68901	0.21719	-2.1896	-2.7071	-1.8443	0.27703	-1.1039	-0.46246	-0.31181	0.22233	-1.6883	-0.71231	-0.52357	-0.0056326	0.56737	0.032305	0.93676	-0.88668	-0.46918	-0.74743	0.11717	0.39262	-0.37547	-0.60825	0.56452	-0.28312	-0.30433	0.49368	-0.32965	-0.95316	-0.063561	-0.12154	0.62456	-0.4167	0.27226	0.48111	-0.01183	1.2401	-0.22343	0.34191	-0.72253	0.073018	-0.21858	-0.37734	-0.21681	0.46291	0.1488
YA/(9311K/Qianlijing-55)F5	-0.74386	1.6963	-0.92016	0.56086	-2.8159	-3.4101	-0.6631	-1.6937	0.30486	1.8517	1.4829	-0.55929	0.56046	0.91432	-0.90929	-1.616	0.79439	-1.0329	1.8164	-0.93111	-2.0467	-0.56154	0.22503	0.25568	-1.4513	0.3155	0.78517	1.859	0.68334	-0.4068	0.21972	1.0175	0.011197	-0.14833	0.5283	-0.48721	0.50582	-0.44041	-0.12382	-0.20508	0.51464	0.19618	-0.087034	0.22566	1.0471	-0.62662	1.0449	-0.24239	0.23261
YA/(9311K/Qianlijing-56)F5	-2.1624	-0.4944	-2.079	-1.513	-1.0631	-2.6385	0.88262	0.63549	0.5067	1.7274	1.9841	-0.24992	-1.1058	-0.06702	-0.21783	-0.70313	0.28512	-0.61797	1.1094	1.1487	0.24104	-0.94835	-1.0258	-0.15059	0.55657	0.4442	0.92424	1.8261	0.58216	0.018403	0.31525	-0.19601	0.6658	0.44201	0.12477	-0.046789	0.82038	0.90961	-0.29314	0.59146	0.049202	0.65967	-0.30768	-0.7558	1.2421	0.77422	0.25848	-0.69127	0.12878
YA/(9311K/Qianlijing-57)F5	-3.4406	0.14237	-2.2002	1.5405	-0.42417	-3.9527	-1.2872	0.71428	-0.88263	1.9155	0.40244	-0.53347	-1.1384	-0.51209	0.028086	-2.1604	0.71495	0.50899	1.0201	-0.35752	-0.29655	-0.3068	-0.72135	0.15537	-0.94219	0.24373	-0.14791	0.87151	0.115	-0.016954	0.35133	0.056358	-0.06271	-0.62981	-0.56142	0.02881	0.22175	0.48401	0.20516	0.4832	0.81666	0.40058	-1.207	0.42336	0.46923	0.92442	0.49859	-0.24547	-1.138
YA/(9311K/Qianlijing-58)F5	-4.1173	0.85367	0.78109	3.6806	-3.6362	4.3793	1.7751	-0.50996	1.9327	-0.11597	1.6541	0.038545	1.1163	2.0345	1.6692	-0.66185	0.36982	-2.4224	-1.1634	0.54386	0.39821	-2.2289	-1.3324	0.53243	0.42585	1.5481	0.30289	-0.014405	-0.86783	3.0866	0.32763	-0.56981	-0.4854	-0.13594	-1.7294	0.11092	-0.1352	-0.79432	0.025878	1.3251	0.22455	0.78797	0.54514	0.38307	-0.61758	0.79344	-0.52637	-0.059292	-0.642
YA/(9311K/Qianlijing-59)F5	-1.9358	-1.1649	-2.4686	1.9192	-0.90217	1.3989	0.050636	1.7068	0.94263	-0.12095	0.52769	-0.79853	-0.053859	-1.8531	0.46873	-0.683	-1.5244	-0.028277	-0.8331	0.12118	-0.91567	-0.39074	-0.89763	1.476	-0.61221	0.69879	-0.48265	0.11418	0.10348	1.614	-0.17284	0.30129	-0.26253	0.24504	-1.5538	0.71131	0.35307	0.43007	0.12071	-0.44757	0.47411	-0.55511	0.32533	-0.41448	0.10008	-0.2937	0.29796	-0.23785	0.011552
YA/(9311K/Qianlijing-60)F5	-2.1776	-0.0068649	0.003715	-1.1342	-1.1765	0.50756	-1.777	0.22615	-1.3462	-0.91077	-1.0815	-0.99783	-1.8911	-0.45885	-1.8264	-1.0917	-1.892	0.32986	0.088564	1.6353	-0.58792	0.26784	0.049251	-0.35845	-0.065466	0.058358	0.52602	-0.26615	0.30837	-0.44489	0.98143	0.7567	-0.83241	-0.34585	-0.75634	-0.41247	0.20666	1.0408	0.35293	-0.53791	-0.84082	0.4607	0.52472	0.084683	-0.79533	-1.2175	-0.65398	1.3491	0.48552
YA/(9311K/Qianlijing-61)F5	-4.9264	-0.27572	-0.28457	1.0963	0.75183	-3.0209	-0.68103	4.275	0.4901	-0.47016	-0.8278	0.29745	-2.1457	-0.77919	-0.94405	1.1748	-1.1065	0.27978	-0.084367	0.15462	-0.42563	-0.082241	0.037187	-1.3257	-0.54012	0.067946	-0.50404	1.2564	0.07011	0.060228	0.10492	-1.1531	-0.44504	-2.0635	0.4149	-0.22634	0.80823	-2.3237	-0.63078	0.48493	0.011961	-0.56636	1.1224	-0.89862	0.73956	0.81572	0.17488	0.59782	0.024297
YA/(9311K/Qianlijing-62)F5	-6.3867	0.55316	-0.82252	-1.1368	-0.081029	1.2452	1.0786	1.4667	-1.3997	-3.0674	1.217	0.40105	0.53838	-0.67168	-0.99741	-2.2771	-0.99821	0.077913	1.1611	1.9996	-1.7187	0.45476	0.94731	-0.079378	-0.80664	0.56142	-2.3697	-0.59498	0.75099	-0.61037	1.112	0.27473	0.98081	-0.3803	2.5003	0.013702	-0.11218	-0.91609	-0.71707	0.42365	-0.92175	0.22151	-0.21306	0.028604	-1.4799	-0.29915	-0.10019	-0.35292	-0.070229
YA/(9311K/Qianlijing-63)F5	-3.4331	1.2647	0.64417	2.2899	2.1245	-1.0063	-5.1952	-1.3648	-1.1953	0.20642	0.36131	1.9635	-1.7674	-0.51519	1.1878	-2.7113	-0.51192	1.1277	-0.68283	-1.178	1.2194	-0.2377	-0.37506	-0.0078321	0.66726	-1.0058	-0.76808	-1.2851	-2.0943	-1.0476	1.03	-1.2447	-0.10977	-0.90046	-2.3172	-0.17406	0.46432	0.67926	-0.78046	-0.53651	0.0097107	0.12827	0.49712	0.35578	-0.25708	-0.59867	1.5563	-0.26849	1.0575
YA/(9311K/Qianlijing-64)F5	-5.685	0.73066	-1.075	0.36263	-0.44851	-0.34183	-2.1217	0.61076	-1.6926	-2.6176	0.063473	1.1253	-0.49318	-0.52808	1.6869	-1.6445	0.47471	1.1478	1.501	2.0212	0.18288	0.068118	0.81063	-0.77245	-0.037335	1.0279	0.16046	-0.83748	0.41522	-0.13491	0.4931	0.62495	0.78999	0.23217	0.26794	0.69278	0.3263	-0.69324	-1.7622	-0.2621	-0.49092	-0.55793	0.020114	0.0093193	-0.82025	0.47807	0.1281	0.57129	-0.038914
YA/(9311K/Qianlijing-65)F5	0.42971	-0.69052	0.32184	-0.39335	-3.6659	-1.5101	-1.5905	-1.435	-0.19291	0.099933	-0.57679	-0.56013	-1.3567	-1.0534	-0.15128	0.71008	0.050498	0.19965	-0.61989	0.86601	-0.0095177	-0.36206	-0.084285	0.082441	-0.30869	-0.11032	-0.64303	-0.74028	1.9217	0.53211	-0.25723	0.18726	-1.0746	-0.3655	0.10703	-0.19654	1.3942	-0.27187	-0.68697	0.49552	-0.17202	0.7515	1.2602	0.22031	-1.0842	-0.65295	-0.21901	-0.39541	0.98539
YA/(9311K/Qianlijing-66)F5	10.781	-5.9893	-4.2927	5.3005	-2.3453	-2.2618	1.2376	-1.0909	-1.5628	-3.8628	3.9858	0.92356	0.82195	1.3165	-2.0583	1.3047	-0.10571	3.135	1.0951	-0.85224	-0.42662	-1.224	0.95373	0.99307	1.2408	1.9449	-0.74038	-1.4241	-0.9465	-1.2204	1.4188	0.2003	-0.1057	-0.77467	-0.16114	0.54331	-0.076868	-0.32139	1.8607	0.15964	-1.0343	-1.3333	0.15468	0.60556	-0.0066632	0.82265	-0.77338	-0.16566	-0.7704
YA/(9311K/Qianlijing-67)F5	4.6811	-1.104	-1.8584	1.543	-5.3619	-0.86063	-2.136	0.2324	1.8753	4.0107	0.14697	0.36315	0.81052	0.49363	0.69648	1.1184	-0.041939	1.4085	-1.0061	1.2838	-1.0651	-1.6773	2.0583	1.7108	-0.021958	-0.9297	-2.4665	-0.1079	1.3103	-0.61354	-0.94797	-0.26103	-1.4019	0.55377	0.51572	0.45552	-0.44542	-0.59465	-1.0689	0.59946	0.99604	0.42261	0.4119	-0.43153	0.13803	-0.56754	-0.50739	0.17434	0.84206
YA/(9311K/Qianlijing-68)F5	-1.5089	0.42575	-1.9047	-3.1767	-1.3656	0.10319	3.1734	0.50076	1.5267	-0.0082802	-0.50609	-0.33118	-1.2961	-0.7056	-0.66608	1.1732	0.16937	0.39929	1.5776	-1.7892	-1.0434	-0.54627	-0.76557	-0.9287	-0.23709	-0.13157	0.50728	-0.051806	0.66277	-0.80363	-0.041549	-0.99653	-0.63967	0.86765	-0.82784	-0.63597	0.13934	0.37193	0.83118	-0.42341	-0.55667	0.67192	-0.49598	-0.46125	0.35506	-0.062772	-1.0641	1.0361	-1.1584
YA/(9311K/Qianlijing-69)F5	-0.25202	-0.099634	-1.4906	1.5332	-2.4018	0.3607	-1.9836	-0.23056	0.12233	1.2916	-0.8669	0.041678	0.30013	-0.19591	2.093	0.63866	1.8496	-0.17085	-1.0812	-1.8003	-2.5486	0.44812	-0.43576	-1.6463	0.79414	1.084	-0.33105	0.62056	0.463	0.32371	-0.99722	0.92185	0.43375	-0.14009	-0.47869	0.54426	0.21193	0.62469	-0.33348	0.20642	-0.72431	-1.2186	-1.3219	-1.5907	-0.22763	-0.086125	-1.0379	1.477	0.065166
YA/(9311K/Qianlijing-70)F5	-2.3326	0.038448	-0.34306	0.88145	-0.49628	1.414	-2.2401	-0.87299	0.28235	-0.50816	-1.7721	-0.1179	0.52354	1.236	1.0037	-0.48685	0.72994	1.4234	-1.7463	-1.8949	0.5669	1.5648	-0.93494	-0.74351	0.2004	-0.34049	0.028408	-1.2661	-1.173	0.15224	0.5199	0.51421	0.42693	-0.17316	0.92104	-0.28097	0.55347	0.093479	1.0909	2.1077	-0.29828	0.74553	0.45954	-0.46891	0.75451	-1.1032	-0.2105	-0.010609	-0.015482
YA/(9311K/Qianlijing-71)F5	-7.1556	0.073312	-0.51223	0.49925	-1.2215	2.5706	2.5983	0.18111	-0.18092	-1.8033	1.2335	0.54964	-0.41027	0.23048	0.84584	-1.3332	-0.24171	1.6331	-1.6198	-1.4221	0.79672	0.69042	-0.65457	-0.97487	1.4715	1.7958	-0.57695	-0.10268	0.43623	0.1733	-0.63409	0.51153	1.4186	-0.99857	0.68784	-1.4499	1.2982	0.49566	0.23844	-0.49414	-0.18488	-0.68217	-0.92156	-1.5411	0.67702	-0.69118	-0.0086515	-0.50149	0.89883
YA/(9311K/Qianlijing-72)F5	5.975	-2.2847	-2.4922	1.549	1.1166	0.6169	-0.13589	0.92855	1.2095	-0.044599	1.4368	-0.98037	1.2073	0.89576	0.54211	-1.3357	-0.64444	0.57366	-0.49873	-0.57183	0.94945	-1.2642	1.778	0.70868	0.20187	-0.3934	-1.476	1.1549	-1.432	1.0036	0.16795	-0.16802	-0.25085	0.55213	0.029546	-0.41096	-0.79792	-0.51217	-1.5248	0.15283	0.50003	1.1779	-1.8354	-0.49128	-0.2254	-0.7359	-0.13169	0.30854	-0.0077201
YA/(9311K/Qianlijing-73)F5	-1.2067	-1.2851	-2.0563	-1.1485	-2.258	-0.034371	-0.30674	-0.0049899	-2.6724	2.4091	1.7251	-1.153	-2.2012	0.70722	0.67025	0.40418	1.0625	-0.42017	-0.87951	-0.89555	-0.15199	0.7774	-2.5129	-0.26977	1.3913	0.86504	-0.5046	-0.84524	1.0089	0.13879	-0.058682	-0.57686	-0.32767	-1.339	0.25885	0.18236	0.1547	-0.36158	-0.036447	-0.5424	-0.52286	0.88909	-0.69615	0.16366	0.74981	0.3762	0.10004	-0.41262	-0.39764
YA/(9311K/Qianlijing-74)F5	-2.1361	-0.78725	0.44429	-1.003	-1.0584	-4.7364	-0.084663	-0.66259	-0.29409	-0.20474	0.82374	-0.57401	-1.9422	-0.49792	0.0090999	0.067758	-0.40736	0.10634	-0.61726	0.64866	1.0429	1.4906	-1.0497	0.89748	0.98431	0.80478	-0.30134	0.38021	0.28087	0.31937	0.54086	-0.45387	0.93687	1.0892	0.25648	-0.18166	-1.1773	1.072	-1.1699	0.60254	0.17762	1.2643	-0.2216	-0.99923	-1.1017	0.92902	-0.80324	-0.026269	0.76293
YA/(9311K/WH1394)F5	5.339	1.2451	-1.4737	1.5641	-1.3022	0.98547	-2.9291	2.0811	1.1158	-1.5881	0.79651	-2.3062	0.37711	-3.0687	2.829	-0.84454	2.7645	-3.6836	3.0221	0.97731	-0.31983	1.6341	-0.84622	2.1719	1.1898	0.088489	-0.60752	1.1187	-1.0012	-0.687	-0.96082	-0.89453	0.70401	-1.741	0.68847	-1.1179	-1.7718	-0.045553	1.1761	0.64977	0.34563	0.11576	0.49324	0.45256	-0.38944	-0.62417	-0.071819	0.3073	-0.85978
YA/(WH1424/Shanniejing-1)F5	5.4391	-0.26325	-3.5957	1.251	3.3924	0.40157	1.1757	-1.4115	-2.2361	-0.21805	-1.4332	1.3987	-4.7114	3.5688	2.5054	-0.32729	-2.3766	-0.8602	0.39474	2.7397	-1.3454	-0.79508	-1.0393	-0.17829	-0.53452	-0.35666	1.0752	0.99264	-1.5716	0.77925	-0.058113	0.76888	-1.9252	1.209	0.93636	-0.73279	0.69429	-0.38003	0.31076	-0.58247	0.075937	-0.020428	-0.20057	0.0013434	0.018719	-0.43079	1.0556	0.17806	-0.98641
YA/(WH1424/Shanniejing-2)F5	3.9069	0.79582	2.511	-2.6841	-0.15119	-2.6325	0.89227	-1.6963	4.8036	-0.38361	-0.93789	-0.49471	1.1447	-1.9101	2.5732	1.0419	-0.59197	1.6305	-0.052597	1.1846	1.9929	-1.804	0.7358	-0.22511	-0.84538	1.3037	-0.47041	0.41159	-0.30856	0.76418	-1.5067	1.2388	-0.83985	-1.385	1.5068	-0.98902	0.084908	-0.39844	0.493	-0.8032	-1.7194	-0.13919	-0.21295	0.60454	0.11518	0.20113	0.13581	0.65003	0.16255
YA/(WH1424/Shanniejing-3)F5	-1.3497	-0.52428	4.8436	-0.22673	-0.56749	-1.6242	-1.0971	0.97798	0.57742	-1.1531	-2.6154	-0.2613	-0.043071	-0.75877	1.7596	-0.192	0.038427	1.6387	-0.080487	0.80382	-0.21784	-0.36071	0.4036	-0.45864	-1.2015	-0.29174	0.027309	0.34364	-2.0486	1.5317	-0.80439	0.079017	0.14713	-0.18881	1.2301	0.20549	-0.76754	0.36512	1.2322	-0.45568	-0.9123	0.49632	2.2292	-0.60352	0.34429	0.021015	-1.3187	-0.58917	-0.53704
YA/(610234/WH1403-1)F5	0.76681	-0.095981	3.2655	3.1687	-4.3292	-0.21313	1.6107	-2.6663	3.9916	2.3195	-3.4534	2.7202	0.27023	0.06614	-0.20759	-0.88594	2.4975	1.1717	0.95281	1.5096	-1.0475	1.0856	0.24256	-1.0012	1.2307	-2.0614	0.18051	0.15704	-1.0945	-0.71239	-0.048303	0.19954	1.1461	1.2345	-0.19219	0.049882	-0.22068	0.43775	-1.1161	-0.51797	-0.061872	-0.49679	0.56695	0.35258	0.9502	0.28472	-0.93539	1.045	-0.068819
YA/(610234/WH1403-2)F5	-4.1956	1.5691	1.4273	0.017104	0.075631	-0.77818	3.289	-3.0582	3.7228	0.5707	0.53675	3.9703	1.0374	0.43273	0.11652	1.1933	1.8246	0.71794	3.555	0.79122	-1.4329	1.4435	-1.2665	-0.66622	0.60915	-1.4635	-0.56714	0.29974	0.33541	1.7176	1.4764	-0.45634	-1.1324	-2.0945	-0.18963	0.20403	1.3539	0.42394	-0.47227	-1.0334	0.19589	-0.42304	-0.53659	0.2774	-0.19288	-0.85512	0.16765	-0.93556	-0.34943
YA/(Liaoxing1/Shaoniejing-1)F5	6.2391	7.8444	1.7384	-1.2758	-1.1209	1.5371	-1.6563	4.0388	1.9524	2.5307	3.4303	1.3994	0.79706	1.5447	1.659	-1.8956	-2.1719	1.9192	0.88338	0.10805	1.5701	2.2123	-0.70402	0.99647	-0.82892	-1.1608	1.2279	0.84814	0.14272	-1.8196	-0.64557	0.5701	-0.56617	-0.52154	0.9167	1.3242	0.7985	1.7811	0.41573	1.1204	-0.045949	-1.5573	-0.82098	-0.93977	-1.2025	0.78352	-0.43385	0.2433	0.67688
YA/(Liaoxing1/Shaoniejing-2)F5	5.9918	7.8656	-0.7777	-4.3256	-2.1123	-0.30201	1.0967	-0.52779	-3.2624	0.0044608	-1.0818	-0.31338	0.63882	-1.3115	0.88537	-0.83664	-0.72951	0.42431	-0.51815	-0.53753	-0.47576	-0.15165	0.27752	-0.47949	-1.5591	-0.035776	0.36792	-1.8254	-0.46843	1.4426	3.0587	-1.4256	-1.28	-0.35857	0.79751	-1.8729	-1.5941	0.72298	0.41581	0.26138	1.6306	-1.2594	0.53594	-0.66089	1.8145	1.1576	-0.076392	1.0676	0.78893
YA/(Liaoxing1/Shaoniejing-3)F5	4.9798	8.6667	3.1714	0.43293	0.072455	1.8468	1.5009	3.0442	1.7406	-0.5202	0.85704	0.81514	0.2718	0.067254	-1.1719	-1.7118	2.5234	-1.1006	-1.2036	-1.5642	-0.28264	-2.3486	-0.059318	-0.39369	-1.3587	1.1268	-1.2158	0.67162	1.4252	-0.23792	2.0534	-0.90508	-0.73782	-0.027853	-0.5227	1.353	-0.989	1.1856	-0.12481	-1.585	-1.4011	-0.21118	1.0179	0.13878	-1.0612	-0.58107	0.61779	-1.3535	0.72657
YA/(Liaoxing1/Shaoniejing-4)F5	7.9156	6.8725	4.2668	0.69008	-3.6174	3.5284	-1.599	2.4985	0.1957	0.36582	1.8056	0.1142	-2.3444	0.31778	-1.3488	2.1524	-0.65823	0.42235	-0.25467	-0.15476	0.30636	1.2075	1.6868	0.22531	-0.18182	-1.1928	0.33023	0.40618	0.72838	0.91203	-1.0344	0.095443	1.8456	-0.41736	-0.83105	-1.6077	0.86462	-0.42849	0.052514	-0.62623	-0.62951	2.1068	-0.062678	-0.062684	0.70323	0.43396	-0.017481	-0.73556	-0.60845
YA/(Liaoxing1/Shaoniejing-5)F5	7.9207	7.3867	4.5798	1.5453	0.23356	1.715	-1.5882	0.035634	0.020962	-0.16539	-1.3549	1.0998	-1.6352	0.9982	-3.5299	-0.51232	0.015989	-0.38685	0.0072199	0.17925	1.257	0.16243	0.47015	-2.6904	-0.036197	1.735	-2.7875	0.24188	-1.0381	0.14907	-0.9952	-0.9607	-0.4701	0.8744	0.101	-0.1408	0.50667	-0.89511	-0.79555	0.94187	1.0671	-0.65216	-1.4795	0.092262	0.57136	-1.0501	0.2118	-0.39742	-1.8105
YA/(Liaoxing1/Shaoniejing-6)F5	4.722	7.7639	2.1296	-3.4185	-0.19619	2.6187	-0.79272	1.6402	1.3915	-1.4764	1.4345	-0.226	-1.714	-0.60216	0.38216	0.3301	-0.80059	0.86947	1.1752	0.2334	-1.8994	1.3743	0.22254	0.59309	1.1648	1.7689	2.0901	-2.2073	0.18571	0.31557	0.09285	1.1056	0.93199	1.0088	0.22601	1.1885	0.26837	-0.65713	-0.16811	-0.27063	0.30562	1.5446	0.61878	1.1095	0.27172	0.082453	0.95899	1.0905	0.014006
YA/(Ningbohui2/Ningjing3)F5	-5.5035	0.4979	2.9768	2.0543	-1.6833	0.66656	1.9748	-2.474	1.4982	-0.088045	1.453	1.3308	-0.4593	-1.7793	-2.1448	-1.5866	-1.5829	0.18746	0.88622	-0.22744	-0.38246	0.93244	-0.74033	-0.28365	0.44428	-0.80919	-0.61887	-0.79497	-1.578	2.2542	-0.13688	1.758	0.38605	0.037467	-0.11648	-1.1873	-1.5025	0.29452	0.20829	0.69398	-0.31932	-0.79183	-0.22658	1.7593	-0.40918	0.33313	0.32104	-0.81254	0.59906
[truncated: 242 more columns]
