# Supplementary material for: A metabolome‐based core hybridisation strategy for the prediction of rice grain weight across environments
Source: Plant Biotechnol J. 2018 Nov 12;17(5):906–13. doi: 10.1111/pbi.13024 (PMC6587747; doi:10.1111/pbi.13024)
Supplement: Supplementary file 11 — Table S5 Effect of population structures on predictability. [file PBI-17-906-s005.xls]

## Sheet: Sheet1
Table S5 Effect of population structures on predictability.
Population structures (Number of hybrids)	Predictability
All2012&2N2015 (291+53)	N/A	0.67 (53, p = 5.33E-8)
All2012&3N2015 (291+36)	N/A	0.61 (70, p = 2.09E-8)
All2012 &4N2015 (291+27)	N/A	0.54 (79, p = 2.08E-7)
2N2012&2N2015 (146+53)	0.67 (145, p = 1.54E-20)	0.65 (53, p = 1.41E-7)
2N2012&3N2015 (146+36)	0.67 (145, p = 1.80E-20)	0.61 (70, p = 1.92E-8)
2N2012&4N2015 (146+27)	0.67 (145, p = 2.33E-20)	0.56 (79, p = 7.22E-8)
3N2012&2N2015 (97+53)	0.66 (194, p = 8.26E-26)	0.65 (53, p = 1.16E-7)
3N2012&3N2015 (97+36)	0.66 (194, p = 1.47E-25)	0.60 (70, p = 3.69E-8)
3N2012&4N2015 (97+27)	0.66 (194, p = 9.95E-26)	0.53 (79, p = 4.01E-7)
Notes: Numbers in brackets of the first column represent numbers of hybrids from population in 2012 and 2015, respectively. The second and third columns are predictabilities of TGW for hybrids from population in 2012 and 2015, correspondingly.
